# Supplementary material for: Genes Integral to the Reproductive Function of Male Reproductive Tissues Drive Heterogeneity in Evolutionary Rates in Japanese Quail
Source: G3 (Bethesda). 2017 Nov 20;8(1):39–51. doi: 10.1534/g3.117.300095 (PMC5765365; doi:10.1534/g3.117.300095)
Supplement: Supplementary file 5 [file 39FileS2.xlsx]

## Sheet:  Table S1
Table S1. Percent of males producing foam
Treatmenta	1	Time pointsb 2	3
LD	1	1	1
SD	1	0	0
SD + T	1	0	1
a 1 = Baseline; 2 = After photoperiod treatment; 3 = After hormone treatment
bLD = long day; SD = short day; SD + T = short day plus testosterone; N = 6 for each treatment

## Sheet: Table S2
Table S2. RT-qPCR primers and efficiencies for validation of RNA-Seq data.
Gene	Treatmenta	Forward primer (5' - 3')	Reverse primer (5' - 3')	Amplicon size (bp)	Avg efficiencyb	SD efficiencyb	logFC RNA-Seq (SD-LD)	logFC qPCR (SD-LD)	logFC RNA-Seq (SD-SD+T)	logFC qPCR (SD-SD+T)
Coja12001	Up-regulated	ACACCGATTTCCCATTTCC	TGCTTATAACGCCGATGC	141	0.99291	0.00439039	3.594	2.79	3.508	1.985
Coja15808	Up-regulated	CTGGGCTGTTTGTTGTTATG	GGCCTTCTAGGCTGTATTG	149	0.957241	0.00556702	3.62	3.175	3.77	2.782
Coja16773	Up-regulated	GATCCTGGAGACCCTTATCA	CATCCAGAGCCTTCACTTTC	158	0.968105	0.00731821	2.015	0.71	1.914	1.184
Coja18519	Up-regulated	CCTCAAGCCAGCTCTAGTA	CTTGTCAGCCAGCATCTATC	161	1.00876	0.00439317	2.328	2.307	2.308	2.009
Coja24228	Up-regulated	TCACCACAGGCACTATCA	GGCCTGTAGAAGGGTATCT	150	0.972095	0.00621227	2.016	1.177	2.018	1.482
Coja26527	Up-regulated	CCGCATCAGTAAGGAGAAAG	TGAATGGCTCACACAAGAG	160	0.955914	0.0055489	2.798	2.123	2.723	2.058
Coja43693	Up-regulated	GACGGGAAGAGGCAAATAC	AAGGCTCACGAACAAAGAG	152	0.98608	0.00388785	6.084	4.65	6.336	4.275
Coja4537	Up-regulated	CCTACTGGATTGTGGTGAAC	ATCTGTCCGAGGTGAATCT	148	0.957057	0.00444379	1.17	0.978	1.102	0.504
Coja4716	Up-regulated	TTTAAGGCAACTGACCATCC	CTCTCACTGTTTCTTCCATCC	167	0.98696	0.0042742	1.456	0.504	1.465	0.703
β-actin	Internal control/ Housekeeping	ATGCAGAAGGAGATCACAGC	TGTTGGTAACAGTCCGGTTT	200	0.951751	0.00281862
a Up-regulated means that the gene was significantly upregulated in SD versus either SD+T or LD males
b Average (Avg) and standard deviations (SD) of efficiencies calculated in Real-Time PCRMiner (Zhao & Fernald 2005)

## Sheet: Table S3
Table S3. Averages and standard deviations of the number of raw, filtered, and mapped 100 bp Illumina reads that were sequenced.
	Average	SD
Raw	2.20839e+07	9.9281e+06
Filtered	1.32564e+07	6.42856e+06
Mapped	5.50524e+06	3.03005e+06

## Sheet: TableS4
Table S4: Annotations of foam proteins
Transcriptm	G. gallus orthologa,b	Protein descriptionb,c	Panther protein classb,d	emPAIe	RPKMf	Log FC foam activeh	ID methodi	Signal peptide?j	dNk	dSk	dN/dSk	Ortholog hit ratiol	Alignment length (nuc)	Tissue-enrichedm	Chromosome (G. gallus)
Coja12182_c0_seq1	ENSGALG00000016761	Lysozyme, g-type 2		975.2	40.84	0.193582	P	Y	0.0736693	0.155026	0.475207	0.995283	633	FG	1
Coja17575_c0_seq1	No hit	Novel		457.9	14420.8	3.00032	P + GE	Y						FG
Coja10321_c0_seq1	ENSGALG00000023422	Uncharacterized protein		93.44	645.611	3.93743	P + GE	N				1.04082		FG	6
Coja15808_c0_seq1	ENSGALG00000016962	Uncharacterized protein		90.95	455.288	3.76971	P + GE	Y				0.849057		FG	1
Coja10892_c0_seq2	ENSGALG00000013072	Aldo-keto reductase family 1, member B1	reductase	62.83	2.66719	1.05931	P	N	0.0215294	0.107581	0.200123	0.996855	951	FG	1
Coja4845_c0_seq1	ENSGALG00000006453	Ovotransferrin (conalbumin)	transfer/carrier protein; serine protease; serine protease	56.36	16.5996	-0.284229	P	Y	0.108799	0.225625	0.48221	1.00142	2106	M	9
Coja4828_c0_seq1	ENSGALG00000001381	Actin, cytoplasmic type 5	actin and actin related protein	54.06	10.2284	-0.242835	P	N				0.997333			10
Coja21541_c0_seq1	ENSGALG00000003770	Annexin A2	transfer/carrier protein; annexin	49.06	8.64143	-0.285282	P	N	0.00458331	0.0742458	0.0617316	0.997059	1017	FG	10
Coja12258_c0_seq1	ENSGALG00000003506	Similar to ovoinhibitor precursor	enzyme modulator	48.04	182.015	-0.91783	P	N	0.0816396	0.246734	0.330881	1	1413	M	13
Coja10353_c0_seq1	Not ortholog			38.71	0.994786	-0.0401031	P	N				0.443089		FG	3
Coja18772_c0_seq1	ENSGALG00000024011	Uncharacterized protein	transfer/carrier protein; isomerase	37.72	21.7395	-0.0392662	P	Y				0.871508		FG	17
Coja22380_c0_seq1	ENSGALG00000015148	Annexin A1	transfer/carrier protein; annexin	35.86	9.96444	0.458893	P	N	0.0178485	0.0968979	0.184199	0.997085	1026	FG	Z
Coja7727_c0_seq1	Not ortholog			34.79	0.328594	0.180558	P	N				0.230159			6
Coja17586_c0_seq1	ENSGALG00000020180	Albumin (serum type)	transfer/carrier protein	26.32	1.10326	-0.303652	P	Y	0.061517	0.140409	0.438126	0.996753	1845	L	4
Coja8448_c0_seq1	ENSGALG00000000620	Fatty acid binding protein 3	transfer/carrier protein	20.95	1.49889	-0.592057	P	N	0.0116985	0.113915	0.102695	0.990909	327	FG	23
Coja10336_c0_seq1	ENSGALG00000000919	Polymeric immunoglobulin receptor	immunoglobulin receptor superfamily; immunoglobulin receptor superfamily	14.95	41.4895	1.39742	P + GE	Y	0.129033	0.321911	0.400836	0.82199	1908	M	26
Coja9345_c0_seq1	No hit	Novel		14.2	1.88727	-3.68296	P	N						FG
Coja4850_c0_seq1	ENSGALG00000014442	Glyceraldehyde-3-phosphate dehydrogenase	dehydrogenase	13.19	6.67226	-2.43563	P	N	0.00582692	0.155288	0.0375232	0.996933	975		1
Coja12359_c0_seq1	ENSGALG00000003053	Peroxiredoxin 6	peroxidase	11.19	0.985428	-0.154808	P	N	0.00546395	0.165711	0.0329728	0.995556	672		8
Coja4514_c0_seq1	Not ortholog			10.02	1.35398	-0.800076	P	N				0.361644		FG	Z
Coja20297_c0_seq1	No hit	Novel		9.06	1.54721	-0.0863764	P	N						L
Coja10265_c0_seq1	ENSGALG00000002932	Nucleoside diphosphate kinase	nucleotide kinase; nucleotide kinase	9.02	5.81073	0.21852	P	N	0.019117	0.273101	0.0699999	0.993506	459		18
Coja10694_c0_seq1	Not ortholog			8.49	2.02522	0.13085	P	N				0.466981		FG	27
Coja5078_c0_seq1	Not ortholog			7.81	0.724835	-0.212781	P	N				0.154386		FG	unknown
Coja6886_c0_seq1	ENSGALG00000011930	Uncharacterized protein	cytokine; serine protease inhibitor; complement component	7.5	4.64227	0.479495	P	Y				0.98632		FG	1
Coja354024_c0_seq1	ENSGALG00000023229	Histone H2B 8	histone	7.26	0.0688436	0.543076	P	N							1
Coja20725_c0_seq1	ENSGALG00000005393	ADP-ribosylation factor 1	small GTPase	7.17	2.38711	0.841839	P + GE	N	0.000106405	0.106405	0.001	0.994505	543		2
Coja13765_c0_seq1	No hit	Novel		6.79	7.48653	0.292741	P	Y						M
Coja298958_c0_seq1	Not ortholog			6.57	0.230787	0.545911	P	N							E22C19W28_E50C23
Coja10313_c0_seq1	Not ortholog			6.37	42.7603	3.37459	P + GE	N				0.643103		FG	6
Coja18367_c0_seq1	ENSGALG00000005002	Voltage-dependent anion channel 2	anion channel; voltage-gated ion channel	6.37	2.0811	-0.691626	P	N	0.00899865	0.0629425	0.142966	0.950704	849	T	6
Coja18748_c0_seq1	ENSGALG00000008667	Destrin	non-motor actin binding protein	6.18	6.08362	0.35017	P	N	4.6e-05	0.0459512	0.001	0.993976	495		3
Coja35839_c0_seq1	Not ortholog			5.84	2.42568	0.808149	P + GE	N				0.475046		FG	E22C19W28_E50C23
Coja4761_c0_seq1	Not ortholog			5.77	2.53268	0.0091523	P	N				0.235849		FG	E64_random
Coja4201_c0_seq1	Not ortholog			5.77	0.347501	0.795317	P	N				0.997368		FG	2
Coja28359_c0_seq1	No hit	Novel		5.74	3.72353	-3.8716	P	N						FG
Coja31532_c0_seq1	ENSGALG00000005309	Transketolase	transketolase; dehydrogenase; lyase	5.7	0.827488	0.322266	P	N	0.00897209	0.102256	0.0877414	0.99683	1881		12
Coja38960_c1_seq1	ENSGALG00000002797	6-phosphogluconate dehydrogenase, decarboxylating	dehydrogenase	5.69	0.942501	0.625706	P	N	0.0105921	0.0987376	0.107275	0.997934	1449		21
Coja4892_c0_seq1	ENSGALG00000001262	Chloride intracellular channel 4	anion channel; transferase; signaling molecule; reductase; translation elongation factor; epimerase/racemase; cytoskeletal protein	5.49	0.569389	0.260517	P	N	0.00846042	0.114836	0.0736738	0.995708	696	T	23
Coja12356_c0_seq1	ENSGALG00000021139	Ig lambda chain C region	immunoglobulin	5.42	4.66014	-3.8944	P	Y	0.152821	0.213826	0.714697	1	684	FG	15
Coja8331_c0_seq1	ENSGALG00000012873	Uncharacterized protein	serine protease inhibitor	5.35	0.471912	0.153364	P	N	0.00838557	0.13388	0.0626349	0.99734	1125	FG	2
Coja17725_c0_seq1	ENSGALG00000002377	Enolase 1		5.13	2.63153	-0.0600563	P	N	0.0269771	0.115798	0.232967	0.993103	1299	L	21
Coja348236_c0_seq1	Not ortholog			5.02	0.176833	0.457423	P	N							E22C19W28_E50C23
Coja17679_c0_seq1	ENSGALG00000008586	Tubulin, beta 3	tubulin	4.92	1.95967	-0.151289	P	N	0.000291104	0.291104	0.001	0.961883	1335	T	17
Coja12823_c0_seq1	ENSGALG00000010364		lipase	4.83	0.205598	-0.00913023	P	N				0.980535		L	9
Coja12720_c0_seq1	ENSGALG00000005930	Plastin 3 (T isoform)	non-motor actin binding protein	4.79	0.753276	0.429757	P	N	0.00215284	0.138085	0.0155907	0.99841	1884		4
Coja21285_c0_seq1	ENSGALG00000004956	Glucose phosphate isomerase	isomerase	4.75	0.934373	-0.168039	P	N	0.00842958	0.109635	0.0768879	0.998195	1659		11
Coja19770_c0_seq1	ENSGALG00000018396	S1 calcium-binding protein A6		4.67	9.68318	-0.601288	P	N				0.976744		FG	unknown
Coja18106_c0_seq1	ENSGALG00000008125	Ribosomal protein S27a	ribosomal protein	4.42	6.3817	-0.0854369	P	N	0.00291867	0.414878	0.00703501	0.872222	468		3
Coja13894_c0_seq1	ENSGALG00000000081	Interleukin 4 induced 1	DNA methyltransferase; oxidase; DNA binding protein	4.34	1.227	0.206185	P	Y				0.965385		FG	16
Coja29958_c0_seq1	Not ortholog			4.32	0.692657	-1.57155	P	N				0.737008		U	5
Coja4863_c0_seq1	ENSGALG00000001949	Malate dehydrogenase	dehydrogenase	4.31	1.26618	-0.244009	P	N	0.0109812	0.126141	0.0870548	0.997041	1011	L	19
Coja15607_c0_seq1	ENSGALG00000016707	Chloride intracellular channel 5	anion channel; transferase; signaling molecule; reductase; translation elongation factor; epimerase/racemase; cytoskeletal protein	4.27	0.161206	0.20449	P	N	6.13e-05	0.0613283	0.001	1	624	FG	3
Coja20205_c0_seq1	ENSGALG00000005622	Uncharacterized protein	small GTPase	4.25	3.56581	1.58946	P + GE	N	0.00337394	0.140646	0.0239889	0.994475	540		12
Coja12782_c0_seq1	Not ortholog			4.22	0.961926	0.292919	P	N				0.921525			17
Coja10032_c0_seq1	Not ortholog			4.2	1.23585	0.592683	P	N				0.426987		M	E22C19W28_E50C23
Coja10247_c0_seq1	ENSGALG00000014526	Triosephosphate isomerase	isomerase	4.15	1.38446	-0.950747	P	N	0.00490222	0.109764	0.0446614	0.995984	744		1
Coja11525_c0_seq1	ENSGALG00000000479	Peptidyl arginine deiminase, type III	hydrolase	4.05	0.318048	0.280368	P	N	0.0281664	0.266568	0.105663	0.998514	2016	FG	21
Coja31420_c0_seq1	ENSGALG00000024134			3.9	3.37719	-0.073012	P	N				0.344961		FG	25
Coja21538_c0_seq1	Not ortholog			3.85	3.1816	-0.224608	P	N				0.989691			Z
Coja9498_c0_seq1	Not ortholog			3.82	0.668709	0.616393	P + GE	N				0.491564			5
Coja4697_c0_seq1	ENSGALG00000017184	Matrix metalloproteinase 7	metalloprotease; metalloprotease; extracellular matrix protein	3.74	5.35788	1.84384	P	Y	0.0557313	0.139826	0.398576	0.996212	789	FG	1
Coja18989_c0_seq1	ENSGALG00000010243	Peroxiredoxin-1	peroxidase	3.56	2.23381	-0.0345902	P	N	0.013568	0.18063	0.0751149	0.985149	597	L	8
Coja16853_c0_seq1	ENSGALG00000005763	Villin-like	non-motor actin binding protein	3.55	0.803174	1.34074	P + GE	N	0.00890235	0.160524	0.055458	0.998845	2580	FG	2
Coja23918_c0_seq1	ENSGALG00000005127	Transaldolase 1		3.52	1.81072	0.0637879	P	N	0.00962882	0.170442	0.0564933	1	654		unknown
Coja13005_c0_seq1	ENSGALG00000011885	Annexin A5	transfer/carrier protein; annexin	3.42	0.838516	-0.205873	P	N	0.0097735	0.136458	0.0716229	0.996894	963	L	4
Coja19425_c0_seq1	ENSGALG00000001992	Pyruvate kinase, muscle	carbohydrate kinase; carbohydrate kinase	3.38	1.83607	-1.22295	P	N	0.0169963	0.179375	0.0947529	0.998117	1590	T	10
Coja4901_c0_seq1	ENSGALG00000007403	Phosphatidylethanolamine binding protein 1	transfer/carrier protein; kinase inhibitor	3.38	1.07412	-0.292419	P	N	0.0161649	0.222964	0.0724999	0.994681	561		15
Coja14435_c0_seq1	ENSGALG00000011888	Transglutaminase 4 (prostate)	acyltransferase	3.35	0.484416	0.207086	P	N	0.0413076	0.194094	0.212823	0.907042	1920	FG	2
Coja5100_c0_seq1	ENSGALG00000007936	Phosphoglycerate kinase 1	carbohydrate kinase; carbohydrate kinase	3.13	1.05641	-0.15342	P	N	0.0182347	0.0679361	0.268409	0.995215	1251		4
Coja11212_c0_seq1	No hit	Novel		3.12	0.691095	1.08341	P + GE	N						FG
Coja37151_c0_seq1	Not ortholog			3.12	0.688107	0.382467	P	N				0.325503			5
Coja18377_c0_seq1	ENSGALG00000006512	Heat shock cognate 7	Hsp70 family chaperone	3.06	7.42143	0.753649	P	N	9.84e-05	0.0984274	0.001	0.944444	1938	U	24
Coja21510_c0_seq1	ENSGALG00000002661	Tyrosine 3-monooxygenase/tryptophan 5-monooxygenase activation protein, epsilon polypeptide	chaperone	3.05	2.22371	0.361158	P	N	0.0577365	0.0814949	0.708468	0.96875	765		19
Coja10005_c0_seq1	ENSGALG00000016535	Ras-related GTP-binding protein RAB1		2.95	1.18125	0.372379	P	N	0.0049409	0.110928	0.0445414	0.994792	573	U	3
Coja19610_c0_seq1	ENSGALG00000008783	GTP binding protein Rab1a		2.92	4.1179	1.30221	P + GE	N	3.42e-05	0.0341673	0.001	0.995146	615		3
Coja12882_c0_seq1	ENSGALG00000014412	Cystatin A (stefin A)	cysteine protease inhibitor	2.87	1.09422	0.34139	P	N	0.126133	0.135826	0.928642	0.970297	291	FG	1
Coja5133_c0_seq1	ENSGALG00000009070	Heat shock 1kDa protein 1 (chaperonin 1)	chaperonin	2.87	1.00705	-0.298235	P	N	0.000134592	0.134592	0.001	0.990291	306	L	7
Coja23431_c0_seq1	ENSGALG00000010725	14-3-3 protein zeta	chaperone	2.86	1.82116	0.38373	P	N	4.67e-05	0.0466682	0.001	0.947154	735		2
Coja10343_c0_seq1	Not ortholog			2.79	2.73576	0.0170949	P	N				0.610193			3
Coja32892_c0_seq1	ENSGALG00000016153	Prostate stem cell antigen		2.74	2.85448	-0.629308	P	Y	0.0872303	0.0809703	1.07731	0.991667	357	FG	2
Coja10911_c0_seq2	Not ortholog			2.69	1.06911	-0.0875615	P	N				0.191228		FG	unknown
Coja13044_c0_seq1	ENSGALG00000009474	Alpha-actinin-1	structural protein; non-motor actin binding protein; calcium-binding protein	2.69	0.795904	0.237893	P	N	0.000588235	0.0743562	0.00791104	0.998881	2679		5
Coja21368_c0_seq1	ENSGALG00000015147	Aldehyde dehydrogenase 1A1	dehydrogenase	2.69	0.328606	-0.776509	P	N	0.0739762	0.204557	0.361642	1.00197	1515	L	Z
Coja15798_c0_seq1	Not ortholog			2.6	0.634341	0.0967877	P	N				0.968031		FG	2
Coja7446_c0_seq1	Not ortholog			2.47	0.596043	0.0204215	P	N				0.515244			3
Coja22163_c0_seq1	ENSGALG00000004143	14-3-3 protein beta/alpha	chaperone	2.45	0.760156	0.330519	P	N	7.01e-05	0.0701423	0.001	0.995918	732		20
Coja5916_c0_seq1	ENSGALG00000016433	14-3-3 protein theta	chaperone	2.43	1.74079	0.428281	P	N	5.17e-05	0.0517076	0.001	0.930894	735		3
Coja21166_c0_seq1	ENSGALG00000008818	Isocitrate dehydrogenase	dehydrogenase	2.4	0.409273	0.487474	P	N	0.00248139	0.104895	0.0236559	0.99284	1245	L	7
Coja15661_c0_seq1	ENSGALG00000019795	Uncharacterized protein		2.39	0.458233	-0.101828	P	N				1.09626		M	18
Coja4927_c0_seq1	Not ortholog			2.38	3.35915	0.229463	P	N				0.990991			9
Coja22470_c0_seq1	ENSGALG00000006300	Lactate dehydrogenase A	dehydrogenase	2.36	2.05633	-0.202484	P	N	0.00521196	0.0989573	0.0526687	0.997006	999	FG	5
Coja9672_c0_seq1	Not ortholog			2.36	0.43691	0.667726	P	N				1.00433		FG	21
Coja17645_c0_seq1	ENSGALG00000015917	Elongation factor 1-alpha 1	translation elongation factor; translation initiation factor; hydrolase; G-protein	2.33	25.4092	-0.0826819	P	N	0.00111869	0.102891	0.0108726	0.99784	1386		3
Coja18197_c0_seq1	ENSGALG00000007606	Phosphoglycerate mutase 1	mutase	2.31	1.5495	-0.242424	P	N	0.01449	0.30215	0.0479565	0.985782	630		6
Coja18295_c0_seq1	ENSGALG00000010439	PREDICTED: hypothetical protein	tubulin	2.31	0.0258756	-0.417425	P	N	0.000161545	0.161545	0.001	0.97561	1350	T	9
Coja17681_c0_seq1	ENSGALG00000007468	Alpha 1 globin	transfer/carrier protein	2.3	3.68656	-0.350316	P	N	0.0354264	0.119925	0.295404	0.978723	420	L	14
Coja12659_c0_seq1	ENSGALG00000008169	GDP dissociation inhibitor 2	acyltransferase; G-protein modulator	2.27	1.39801	0.822022	P + GE	N	0.0154474	0.12994	0.118881	0.997773	1344		1
Coja9182_c0_seq1	Not ortholog			2.21	1.5682	0.125272	P	N				0.0542453		FG	E64_random
Coja31501_c0_seq1	Not ortholog			2.2	1.72732	-0.572156	P	N				0.463014		FG	Z
Coja584482_c0_seq1	Not ortholog			2.16	0.0242473	0.200805	P	N							1
Coja18559_c0_seq1	No hit	Novel		2.15	4.20433	-0.0847868	P	N
Coja4765_c0_seq1	ENSGALG00000002859	Ras-related C3 botulinum toxin substrate 3 (rho family, small GTP binding protein Rac3)	small GTPase	2.13	1.79267	0.318524	P	N				0.853659			18
Coja10342_c0_seq1	ENSGALG00000022539	ATP synthase subunit beta, mitochondrial		2.1	2.6568	-0.34227	P	N				1		L	unknown
Coja14772_c0_seq1	ENSGALG00000005956	Uncharacterized protein	transfer/carrier protein; annexin	2.05	1.19126	1.16905	P	N	0.0171618	0.0956857	0.179356	0.996951	981	FG	6
Coja17000_c0_seq1	ENSGALG00000010481	UMP-CMP kinase	nucleotide kinase; nucleotide kinase	2.05	0.591098	1.43886	P + GE	N	0.00459982	0.072756	0.0632225	0.994924	588		8
Coja14629_c0_seq1	ENSGALG00000012866	Serine proteinase inhibitor, clade B (ovalbumin), member 6 (SERPIN B6)	serine protease inhibitor	2.01	0.545582	0.741465	P	N	0.033258	0.13708	0.242618	0.997368	1137		2
Coja4889_c0_seq1	ENSGALG00000003589	Vitronectin	cell adhesion molecule	2	1.95948	-1.0815	P	Y	0.0393312	0.225196	0.174653	0.964835	1359	L	19
Coja8317_c0_seq1	ENSGALG00000019430	Uncharacterized protein		2	0.486977	0.0928984	P	Y				0.992126		FG	2
Coja5202_c0_seq1	Not ortholog			1.91	4.1291	-0.0982947	P	N				0.957871		U	9
Coja5099_c0_seq1	ENSGALG00000008341	Furin (paired basic amino acid cleaving enzyme)	serine protease; serine protease	1.89	3.94608	3.6765	P + GE	Y	0.00784944	0.198824	0.0394793	0.998739	2367	FG	10
Coja4866_c0_seq1	ENSGALG00000004725	Uncharacterized protein	dehydrogenase	1.89	1.44881	0.108174	P	N	0.0110508	0.122497	0.0902126	0.998077	1554	L	15
Coja10319_c0_seq1	Not ortholog			1.87	7.32145	0.335423	P	N				0.996656		L	4
Coja36090_c0_seq1	Not ortholog			1.87	1.06229	0.058777	P	N				0.140713		FG	10
Coja21594_c0_seq1	ENSGALG00000010614	Solute carrier family 25 (mitochondrial carrier; adenine nucleotide translocator), member 4		1.86	1.05707	1.19865	P + GE	N				0.996656			4
Coja18020_c0_seq1	ENSGALG00000013990	4S ribosomal protein S12	ribosomal protein	1.8	12.628	-0.253823	P	N	0.0032423	0.147348	0.0220044	0.992481	396		3
Coja28237_c0_seq1	ENSGALG00000002351	Purine nucleoside phosphorylase		1.79	0.22902	1.52325	P + GE	N				0.861818		L	11
Coja18172_c0_seq1	ENSGALG00000006771	PREDICTED: similar to ribosomal protein S15 isoform 1	ribosomal protein	1.78	7.62438	-0.548582	P	N	7.14e-05	0.0714121	0.001	0.948905	390		14
Coja23138_c0_seq1	ENSGALG00000004034	F-actin-capping protein subunit beta isoforms 1 and 2	non-motor actin binding protein	1.78	1.14564	-0.0965668	P	N	1.9e-05	0.0189741	0.001	0.996337	816		21
Coja15510_c0_seq1	ENSGALG00000013742	Ezrin	actin family cytoskeletal protein	1.77	1.22733	1.33775	P + GE	N	0.00459575	0.136773	0.0336012	0.998285	1743	FG	3
Coja12158_c0_seq1	ENSGALG00000007233	Protein disulfide-isomerase	isomerase	1.71	6.55024	2.11269	P + GE	Y	0.00604779	0.132933	0.045495	0.997462	1179		18
Coja16284_c0_seq1	ENSGALG00000004435	Rab27aUncharacterized protein		1.7	1.12561	1.04732	P + GE	N	9.99e-05	0.0998614	0.001	0.995495	663	FG	10
Coja4797_c0_seq1	ENSGALG00000003806	Ras homolog gene family, member A	small GTPase	1.69	4.88526	0.53669	P	N	8.21e-05	0.0821415	0.001	0.941463	579		12
Coja18805_c0_seq1	ENSGALG00000004449	Cytochrome P45 A 37	oxygenase	1.68	0.973158	0.591649	P	N	0.0484595	0.155423	0.311791	0.998035	1524	L	14
Coja19688_c0_seq1	ENSGALG00000019445	Cytochrome c oxidase subunit VIc		1.65	1.87513	-0.429724	P	N	0.00729188	0.0977097	0.074628	1	219	L	2
Coja22982_c0_seq1	ENSGALG00000016357	Peroxiredoxin 4	peroxidase	1.65	1.73091	1.38728	P + GE	Y	0.0121941	0.150545	0.0809997	0.896194	777	L	1
Coja19840_c0_seq1	ENSGALG00000013098	Microsomal glutathione S-transferase 1	transferase	1.64	1.76469	1.03579	P + GE	N	0.0164064	0.100682	0.162953	0.99375	477	L	1
Coja19281_c0_seq1	ENSGALG00000005338	Ribosomal protein S21	ribosomal protein	1.62	2.45929	-0.59693	P	N	0.0387742	0.270213	0.143495	0.940299	198		20
Coja18619_c0_seq1	ENSGALG00000015844	Superoxide dismutase 1, soluble	oxidoreductase	1.62	0.919065	-0.436747	P	N	0.000139586	0.139586	0.001	0.987179	462	L	1
Coja12120_c0_seq1	ENSGALG00000012173	Lectin, galactoside-binding, soluble, 3 (galectin 3)	signaling molecule; cell adhesion molecule	1.62	0.682978	0.0477222	P	N	0.0618368	0.360403	0.171577	0.685446	630	FG	5
Coja38482_c0_seq1	ENSGALG00000015702	NADP-dependent leukotriene B4 12-hydroxydehydrogenase	dehydrogenase; reductase	1.62	0.196921	0.261382	P	N	0.0333078	0.152422	0.218523	0.99697	987	L	Z
Coja17522_c0_seq1	ENSGALG00000012790	Desmoplakin	structural protein; non-motor actin binding protein; intermediate filament binding protein; calcium-binding protein	1.58	0.692732	0.670796	P	N	0.00936226	0.10352	0.0904391	0.963674	8532	FG	2
Coja4777_c0_seq1	ENSGALG00000006691		actin family cytoskeletal protein	1.57	1.01995	-0.283172	P	N				0.992248			12
Coja4840_c0_seq1	ENSGALG00000017330	Ribosomal protein S3	ribosomal protein	1.55	6.64592	-0.208214	P	N	8.54e-05	0.0854069	0.001	0.995902	729		1
Coja14110_c0_seq1	No hit	Novel		1.54	0.488425	0.666846	P	N						L
Coja15308_c0_seq1	ENSGALG00000007406	Uncharacterized protein	serine protease; serine protease	1.53	0.496761	0.072462	P	N	0.0417671	0.308351	0.135453	0.931034	1224	FG	24
Coja10478_c0_seq1	Not ortholog			1.53	0.0792596	-0.17496	P	N				0.312997		L	4
Coja4373_c0_seq1	ENSGALG00000004571	Protein phosphatase 1, catalytic subunit, gamma isoform	protein phosphatase; protein phosphatase; calcium-binding protein	1.52	0.470451	-0.00711231	P	N	0.000139701	0.139701	0.001	0.996914	969		15
Coja13713_c0_seq1	ENSGALG00000001434	Stomatin	cytoskeletal protein	1.5	0.290834	-0.940429	P	N	0.0311392	0.130324	0.238937	0.996454	843		17
Coja61441_c0_seq1	ENSGALG00000023622	Avidin		1.49	0.636331	0.865893	P	Y	0.0712448	0.120367	0.591895	0.830065	450	FG	Z
Coja4823_c0_seq1	ENSGALG00000001830	Eukaryotic translation elongation factor 2	translation elongation factor; translation initiation factor; hydrolase; G-protein	1.47	5.68243	-0.00382563	P	N	0.00504651	0.237894	0.0212132	0.998836	2574	U	28
Coja5295_c0_seq1	ENSGALG00000003820	Actin related protein 2/3 complex, subunit 3, 21kDa	actin family cytoskeletal protein	1.46	1.01014	0.304123	P	N	0.00302382	0.115361	0.0262117	0.994413	534		15
Coja18368_c0_seq1	ENSGALG00000006096	4S ribosomal protein S13	ribosomal protein	1.45	6.17566	-0.388056	P	N	0.000116097	0.116097	0.001	0.993421	453		5
Coja12443_c0_seq1	ENSGALG00000001000	78 kDa glucose-regulated protein	Hsp70 family chaperone	1.44	7.00954	1.78403	P + GE	Y	0.000179223	0.179223	0.001	0.998469	1956		17
Coja5130_c0_seq2	Not ortholog			1.41	1.96854	1.26136	P + GE	N				0.87931		FG	6
Coja10516_c0_seq1	Not ortholog			1.38	0.657348	0.133275	P	Y							2
Coja17687_c0_seq1	ENSGALG00000013257	L-lactate dehydrogenase B chain	dehydrogenase	1.37	0.705968	-1.8218	P	N	0.0418266	0.117446	0.356136	0.997006	999	T	1
Coja18375_c0_seq1	ENSGALG00000008806	Uncharacterized protein	ribosomal protein	1.36	6.80455	-0.428198	P	N	0.0159731	0.255445	0.0625304	0.982249	495		17
Coja31572_c0_seq1	Not ortholog			1.36	0.676976	0.487782	P + GE	N				0.589862			27
Coja68414_c0_seq1	ENSGALG00000001231	SAM domain- and HD domain-containing protein 1	hydrolase; defense/immunity protein	1.36	0.3454	0.20594	P	N	0.0249165	0.191339	0.130222	0.827141	1524	FG	20
Coja16521_c0_seq1	ENSGALG00000019802	Pleckstrin homology-like domain, family A, member 3		1.36	0.0570725	0.21583	P	N				1.16935		FG	26
Coja18507_c0_seq1	ENSGALG00000004831	4S ribosomal protein S4	ribosomal protein	1.33	6.87298	-0.351119	P	N	0.00015924	0.15924	0.001	1	687		4
Coja13097_c0_seq1	ENSGALG00000015079	Uroplakin 1B	membrane-bound signaling molecule; receptor; cell adhesion molecule	1.33	1.37745	0.887497	P	N	0.191291	0.343132	0.557485	1	777	FG	1
Coja21084_c0_seq1	ENSGALG00000001986	Valosin-containing protein		1.28	1.01513	0.365624	P	N	0.00577233	0.132357	0.0436118	0.998767	2418		Z
Coja18728_c0_seq1	ENSGALG00000008684	Eukaryotic initiation factor 4A-II	RNA helicase; translation initiation factor; helicase	1.27	8.38398	0.790966	P	N	8.43e-05	0.0842582	0.001	0.997549	1221		9
Coja204259_c0_seq1	ENSGALG00000013073	Uridine phosphorylase 1	phosphorylase	1.24	0.0872351	0.02524	P	N	0.00744551	0.0677374	0.109917	0.898089	846		2
Coja4716_c0_seq1	ENSGALG00000011806	Mucin 13, cell surface associated	membrane-bound signaling molecule; receptor; defense/immunity protein	1.23	4.5052	1.46493	P + GE	N	0.181119	0.228263	0.793466	0.623188	1062	FG	7
Coja18070_c0_seq1	ENSGALG00000014644	ATP synthase, H+ transporting, mitochondrial F1 complex, alpha subunit	ATP synthase; anion channel; ligand-gated ion channel; ligand-gated ion channel; DNA binding protein; hydrolase	1.23	3.96034	-0.185709	P	N	0.000964177	0.112986	0.00853358	0.998195	1659		Z
Coja10745_c0_seq1	ENSGALG00000000613	RAB11B, member RAS oncogene family		1.23	0.32664	-0.422871	P	N	0.00019846	0.19846	0.001	0.995434	654		28
Coja13458_c0_seq1	Not ortholog			1.23	0.23447	0.369768	P	N				0.792627		M	10
Coja13883_c0_seq1	Not ortholog			1.21	0.999306	-3.26661	P	N				0.99726			Z
Coja11350_c0_seq1	Not ortholog			1.17	0.903671	1.00833	P	N				0.055		FG	E22C19W28_E50C23
Coja12992_c0_seq1	ENSGALG00000013033	Uncharacterized protein	hydrolase	1.17	0.441315	0.639106	P	N				0.995935		M	2
Coja11151_c0_seq1	Not ortholog			1.17	0.37839	-0.463665	P	N				0.995968		U	15
Coja32501_c1_seq1	Not ortholog			1.16	0.803217	0.424189	P	N				0.983516			2
Coja19098_c0_seq1	ENSGALG00000002569	GTP-binding nuclear protein Ran	small GTPase	1.15	1.11806	-0.0213729	P	N	8.07e-05	0.0806936	0.001	0.986301	648	T	15
Coja10396_c0_seq1	ENSGALG00000011020	Cytochrome c	mitochondrial carrier protein; transfer/carrier protein	1.14	1.59744	0.20413	P	N	0.00950655	0.11259	0.084435	0.972222	315		2
Coja5178_c0_seq1	ENSGALG00000014567	Prohibitin 2		1.14	0.681221	-0.266911	P	N	0.00926476	0.17229	0.0537742	0.995726	693		1
Coja147948_c0_seq1	Not ortholog			1.13	0.257093	1.82131	P + GE	N				0.426573		FG	5
Coja4834_c0_seq1	ENSGALG00000017172	Vitelline membrane outer layer protein 1		1.13	0.043455	-0.747831	P	Y				0.923913		L	1
Coja4818_c0_seq1	ENSGALG00000011612	Group-specific component (vitamin D binding protein)	transfer/carrier protein	1.12	0.0499966	-0.433289	P	Y	0.0388732	0.166397	0.233617	0.962887	1452	L	4
Coja5145_c0_seq1	ENSGALG00000010332	Uncharacterized protein	ribonucleoprotein; ribosomal protein	1.11	5.58065	-0.533693	P	N	7.94e-05	0.0793636	0.001	0.843931	438		1
Coja14721_c0_seq1	ENSGALG00000001446	Gelsolin	non-motor actin binding protein	1.11	2.08087	-1.26033	P	N	0.00780756	0.140747	0.0554724	0.998716	2334	FG	17
Coja12493_c0_seq1	ENSGALG00000013400	Programmed cell death 6	cysteine protease; cysteine protease; annexin; calmodulin	1.11	1.06439	0.47454	P	N	0.00611071	0.219248	0.0278713	0.946809	534		2
Coja10220_c0_seq1	ENSGALG00000006022	Proteasome (prosome, macropain) subunit, alpha type, 1	protease; protease	1.11	0.790017	0.0517413	P	N	0.000132461	0.132461	0.001	0.996183	783		5
Coja15902_c0_seq1	ENSGALG00000007152	Family with sequence similarity 3, member D		1.11	0.567527	0.382454	P	N	0.0476349	0.174327	0.27325	0.995556	672	FG	12
Coja279889_c0_seq1	Not ortholog			1.09	0.00144041		P	N				0.264036		T	27
Coja10022_c0_seq1	ENSGALG00000008969	Tumor-associated calcium signal transducer 1	receptor	1.07	4.95785	0.513802	P	Y	0.091879	0.172633	0.532222	0.996743	918	FG	3
Coja20366_c0_seq1	ENSGALG00000016027	Carbonyl reductase 1	dehydrogenase; reductase	1.06	0.739635	1.03466	P + GE	N	0.0220912	0.148344	0.148919	0.992806	828	L	1
Coja4720_c0_seq1	ENSGALG00000006326	Macrophage migration inhibitory factor	cytokine; isomerase	1.05	4.05258	1.0177	P + GE	N	0.000387603	0.387603	0.001	0.991379	345		15
Coja17592_c0_seq1	ENSGALG00000007114	Apolipoprotein A-I	transporter; apolipoprotein	1.05	3.08579	-2.02093	P	Y	0.0359233	0.256402	0.140106	0.996016	750	L	24
Coja9990_c0_seq1	ENSGALG00000022421			1.05	0.756549	-2.87914	P	Y				0.628571		FG	unknown
Coja17398_c0_seq1	ENSGALG00000019514	CNDP dipeptidase 2 (metallopeptidase M2 family)	metalloprotease; deacetylase; metalloprotease	1.05	0.677553	1.86447	P + GE	N	0.023878	0.115973	0.205893	0.989583	1425		2
Coja16436_c0_seq1	ENSGALG00000011292	Ubiquitin-conjugating enzyme E2N (UBC13 homolog, yeast)	ligase	1.05	0.482844	0.125025	P	N	0.0344167	0.138545	0.248416	0.960784	456		1
Coja7632_c0_seq1	ENSGALG00000008087	Carboxypeptidase A1 (pancreatic)	metalloprotease; metalloprotease	1.05	0.000331995		P	N				1.0024		T	1
Coja15108_c0_seq1	Not ortholog			1.04	0.819601	0.202376	P	N				1		U	4
Coja17103_c0_seq1	ENSGALG00000007128	SH3 domain binding glutamic acid-rich protein like		1.04	0.341573	0.0402217	P	N	0.0776909	0.358605	0.216647	0.93913	342	FG	4
Coja10971_c0_seq1	ENSGALG00000019162	GM2 ganglioside activator	transfer/carrier protein	1.03	0.122914	-0.473126	P	Y	0.0449415	0.406509	0.110555	0.983871	180	L	1
Coja28027_c0_seq1	Not ortholog			1.02	0.930974	-1.62618	P	N				0.179528			5
Coja394045_c0_seq1	Not ortholog			1.02	0.146138	0.643315	P	N							E22C19W28_E50C23
Coja408087_c0_seq1	No hit	Novel		1.02	0.0786114	-0.566839	P	N
Coja18625_c0_seq1	ENSGALG00000008858	Malate dehydrogenase, cytoplasmic	dehydrogenase	1.01	1.15407	0.138761	P	N	0.00440094	0.0956557	0.0460082	0.997015	1002		3
Coja11210_c0_seq1	ENSGALG00000008382	Guanine nucleotide binding protein (G protein), alpha inhibiting activity polypeptide 1	heterotrimeric G-protein	1.01	0.293613	1.26504	P + GE	N	9.59e-05	0.0958786	0.001	0.997183	1062	FG	1
Coja9037_c0_seq1	ENSGALG00000005346	Uncharacterized protein	isomerase	0.99	1.20631	1.08905	P + GE	Y	0.0410948	0.309512	0.132773	0.927273	621	FG	Z
Coja72091_c0_seq1	Not ortholog			0.99	0.355505	-1.08666	P	N				0.211957			7
Coja24402_c0_seq1	Not ortholog			0.98	0.882058	0.00101036	P	N				0.199324		U	5
Coja18222_c0_seq1	ENSGALG00000014432	Ribosomal protein S2	ribosomal protein	0.97	10.4148	-0.492404	P	N	0.000117731	0.117731	0.001	0.991525	351		2
Coja18354_c0_seq1	ENSGALG00000008348	Protein disulfide-isomerase A3	isomerase	0.97	5.46749	1.28153	P + GE	Y	0.0145181	0.129954	0.111718	0.954545	1515		10
Coja11040_c0_seq1	ENSGALG00000007280	Claudin 1	tight junction	0.97	1.23551	0.386998	P	N	0.0283597	0.248059	0.114326	0.995283	633	FG	9
Coja33422_c0_seq1	ENSGALG00000007435	Ras-related protein Rab-18		0.96	0.532715	0.525834	P + GE	N	5.41e-05	0.0541181	0.001	0.995169	618		2
Coja68250_c0_seq1	Not ortholog			0.96	0.3595	0.369833	P	N				0.239748			1
Coja6027_c0_seq1	ENSGALG00000007615	Ras-related protein Rab-11A		0.95	0.939169	0.673632	P + GE	N	4.3e-05	0.0429678	0.001	0.995392	648		10
Coja5666_c0_seq1	ENSGALG00000007308	RAB35, member RAS oncogene family		0.95	0.168717	0.411097	P	N	0.00661041	0.058623	0.112761	0.99505	603		15
Coja12878_c0_seq1	Not ortholog			0.94	0.50289	-0.528571	P	Y				0.792553		FG	15
Coja8231_c0_seq1	ENSGALG00000006743	Tyrosine 3-monooxygenase/tryptophan 5-monooxygenase activation protein, eta polypeptide	chaperone	0.94	0.356249	-0.0237	P	N	0.000109742	0.109742	0.001	0.995968	741		15
Coja10567_c0_seq1	No hit	Novel		0.93	2.06522	1.54523	P + GE	Y						FG
Coja17513_c0_seq1	ENSGALG00000023872	Family with sequence similarity 129, member B		0.92	0.812075	0.316792	P	N	0.0615883	0.181544	0.339247	0.594241	1146	FG	17
Coja11033_c0_seq1	ENSGALG00000001474	Ras-related protein Rab-14		0.92	0.683059	0.477243	P + GE	N	7.28e-05	0.0728166	0.001	0.99537	645		17
Coja23422_c0_seq1	ENSGALG00000023484	Thioredoxin domain containing 17	transporter	0.89	1.65043	0.68087	P + GE	N	0.0099399	0.0818375	0.121459	1	360	L	19
Coja12631_c0_seq1	ENSGALG00000008779	Actin-related protein 2	actin and actin related protein	0.89	0.798088	0.890879	P + GE	N	0.0230425	0.133533	0.17256	0.959391	1173		3
Coja27762_c0_seq1	ENSGALG00000015450	Ras-related protein Rab-2A		0.89	0.696189	0.398228	P	N	5.81e-05	0.0581259	0.001	0.994949	591		2
Coja11053_c0_seq1	Not ortholog			0.89	0.465844	-0.525127	P	N				0.381538			1
Coja27155_c0_seq1	ENSGALG00000014320	UDP-glucose 6-dehydrogenase	dehydrogenase	0.88	1.33131	1.49369	P + GE	N	0.00100926	0.147042	0.00686378	1	1263	FG	4
Coja15615_c0_seq1	ENSGALG00000012043	Programmed cell death 6 interacting protein	transmembrane receptor regulatory/adaptor protein	0.88	0.573344	0.885283	P + GE	N	0.00363048	0.136183	0.0266588	0.848824	2631		2
Coja1137239_c0_seq1	No hit	Novel		0.88	0.0118693		P	N
Coja5788_c0_seq1	ENSGALG00000015320	N-acetylneuraminic acid synthase (sialic acid synthase)	acetyltransferase; lyase	0.87	2.1378	1.29707	P + GE	N	0.0410877	0.244881	0.167786	0.99723	1077	FG	Z
Coja8701_c0_seq1	ENSGALG00000006520	Myosin-11	G-protein modulator; actin binding motor protein; cell junction protein	0.87	0.988015	0.554221	P	N				0.996959			14
Coja12648_c0_seq1	Not ortholog			0.87	0.911462	0.208518	P	N				0.697842			17
Coja12815_c0_seq1	ENSGALG00000007650	Solute carrier family 9 (sodium/hydrogen exchanger), isoform 3 regulator 1		0.87	0.231434	-0.255521	P	N	0.0313677	0.421043	0.0745001	0.997006	978	L	18
Coja12004_c1_seq1	Not ortholog			0.86	0.594092	0.207726	P	N				0.997183			1
Coja14614_c0_seq1	ENSGALG00000002201	Uncharacterized protein	intermediate filament binding protein	0.84	1.17585	0.173665	P	N	0.0196177	0.171535	0.114365	1.00515	5241	FG	14
Coja14855_c0_seq1	ENSGALG00000007129	Aldehyde dehydrogenase 1 family, member A3	dehydrogenase	0.84	0.773478	0.885372	P + GE	N	0.00126745	0.118278	0.0107159	0.822612	1266	FG	10
Coja11521_c0_seq1	ENSGALG00000011792	Uncharacterized protein	peptide hormone; receptor; serine protease; serine protease; protease inhibitor; annexin; calmodulin	0.84	0.484422	0.434335	P	N	0.0368059	0.127562	0.288535	0.978873	1248	FG	4
Coja5720_c0_seq1	ENSGALG00000004693	Actin-related protein 2/3 complex subunit 1A	actin family cytoskeletal protein	0.83	1.23338	0.49819	P + GE	N	0.000114582	0.114582	0.001	0.997305	1110		14
Coja4896_c0_seq1	ENSGALG00000003493	Ribosomal protein S27	ribosomal protein	0.83	0.161649	-0.969732	P	N				1		L	13
Coja51151_c0_seq1	ENSGALG00000007488	Zinc finger protein 185 (LIM domain)		0.81	0.643934	1.37012	P + GE	N				0.534521		FG	4
Coja23060_c0_seq1	ENSGALG00000001476	RAP1A, member of RAS oncogene family	small GTPase	0.8	0.891845	0.514386	P + GE	N	0.0022365	0.0719303	0.0310925	0.973545	552		26
Coja4871_c0_seq1	ENSGALG00000002490	Uncharacterized protein	metalloprotease; reductase; esterase; metalloprotease	0.8	0.747487	-0.50369	P	N	0.0544099	0.336228	0.161824	0.997817	1371		14
Coja62843_c0_seq1	Not ortholog			0.79	0.409434	0.0835932	P	N				0.334158		FG	17
Coja382690_c0_seq1	No hit	Novel		0.79	0.0859165	1.00944	P	N
Coja29395_c0_seq1	ENSGALG00000009385	F-actin-capping protein subunit alpha-2	non-motor actin binding protein	0.78	0.813534	0.472374	P	N	0.00865184	0.228749	0.0378223	0.996516	858		1
Coja13777_c0_seq1	ENSGALG00000010770	Adseverin	non-motor actin binding protein; calcium-binding protein	0.78	0.264164	-0.928404	P	N	0.0104321	0.10395	0.100357	0.912351	2061	FG	2
Coja10646_c0_seq1	ENSGALG00000006947	3-hydroxybutyrate dehydrogenase	dehydrogenase; reductase	0.77	1.21233	1.62297	P + GE	N	0.0237155	0.172515	0.137469	1.0118	1014	FG	9
Coja5200_c0_seq1	ENSGALG00000007484	Glutamic-oxaloacetic transaminase 1, soluble (aspartate aminotransferase 1)	transaminase	0.77	0.241848	-0.853365	P	N	0.010155	0.105002	0.0967131	0.994203	1026		6
Coja4794_c0_seq1	ENSGALG00000002317	Unnamed protein product	dehydrogenase; reductase	0.77	0.040793	-1.11559	P	N	0.0243986	0.134222	0.181778	0.951743	1065	L	10
Coja18139_c0_seq1	ENSGALG00000016392	Ribosomal protein S7	ribosomal protein	0.76	6.15981	-0.388086	P	N	3.21e-05	0.0321277	0.001	0.960396	582		3
Coja17651_c0_seq1	ENSGALG00000015143	Transthyretin	transporter; transfer/carrier protein	0.76	0.231991	-0.379561	P	Y	0.00382591	0.0721376	0.0530364	0.993377	450	L	2
Coja10168_c0_seq1	Not ortholog			0.76	0.0629747	0.0208427	P	N				0.551724		L	4
Coja25984_c0_seq1	No hit	Novel		0.75	0.490517	0.0241508	P	Y
Coja83468_c0_seq1	ENSGALG00000016471	Uncharacterized protein		0.75	0.329212	-0.201428	P	N				0.986188		FG	3
Coja27058_c0_seq1	ENSGALG00000005532	Calcium binding protein 39	annexin	0.74	0.659703	1.15568	P + GE	N	0.0584184	0.276336	0.211404	0.997076	1023		9
Coja49548_c0_seq1	Not ortholog			0.74	0.590153	0.0960235	P	N				0.698592		FG	1
Coja663786_c0_seq1	Not ortholog			0.74	0.001444		P	N							unknown
Coja23832_c0_seq1	ENSGALG00000011452	Actin related protein 2/3 complex, subunit 2, 34kDa		0.73	1.44708	0.800117	P + GE	N	0.00215331	0.131669	0.0163539	0.970874	900		7
Coja28009_c0_seq1	ENSGALG00000013723	2'-5'-oligoadenylate synthetase-like		0.73	0.494491	0.035426	P	N	0.0922604	0.367633	0.250958	0.965649	1515	M	unknown
Coja10479_c0_seq1	Not ortholog			0.72	1.85665	-0.104425	P	N				0.974026			9
Coja13490_c0_seq1	ENSGALG00000023760	Eosinophil chemotactic cytokine	glycosidase	0.72	1.30049	2.34158	P + GE	Y	0.0143214	0.161878	0.0884705	0.99793	1440	FG	26
Coja10164_c0_seq1	ENSGALG00000000866			0.72	1.28342	1.35321	P + GE	N				0.993658			25
Coja11098_c0_seq1	ENSGALG00000014410	Cystatin B (stefin B)	cysteine protease inhibitor	0.72	1.1093	0.394446	P	N	0.027935	0.102275	0.273135	0.960784	294		1
Coja17230_c0_seq1	ENSGALG00000013229	Cytidine monophosphate N-acetylneuraminic acid synthetase	nucleotidyltransferase	0.72	0.674634	1.16464	P + GE	N	0.00728732	0.125593	0.0580235	1	1149	FG	1
Coja15838_c0_seq1	Not ortholog			0.72	0.569463	0.53228	P	N				0.254593		FG	2
Coja12954_c0_seq1	Not ortholog			0.72	0.49814	0.673142	P + GE	N				0.700787		FG	2
Coja16770_c0_seq1	ENSGALG00000005349	Mesothelin	extracellular matrix glycoprotein	0.72	0.347098	0.268463	P	Y	0.0561689	0.123805	0.453688	0.964349	1680	FG	14
Coja956346_c0_seq1	No hit	Novel		0.72	0.00149307		P	N
Coja10254_c0_seq1	ENSGALG00000000122	Guanine nucleotide-binding protein subunit beta-2-like 1		0.71	5.85118	-0.336081	P	N	0.000192044	0.192044	0.001	0.987539	951		16
Coja5029_c0_seq1	Not ortholog			0.71	3.33253	0.0149643	P	N				0.745098			27
Coja10174_c0_seq1	ENSGALG00000008443	Rho GDP dissociation inhibitor (GDI) alpha	signaling molecule; G-protein modulator	0.71	1.34613	0.430139	P	N	0.000118103	0.118103	0.001	0.995122	612		18
Coja23897_c0_seq1	ENSGALG00000015862	Carbonic anhydrase 2	dehydratase	0.71	1.19159	1.97081	P + GE	N	0.0161289	0.0689817	0.233815	0.996169	780		2
Coja4810_c0_seq1	Not ortholog			0.71	0.67327	-0.217885	P	N				1.02469		T	15
Coja26800_c0_seq1	ENSGALG00000017135	Lambda-crystallin	dehydrogenase; hydratase; epimerase/racemase	0.71	0.379479	1.40743	P + GE	N	0.0228137	0.0928594	0.24568	0.981366	948	L	1
Coja13544_c0_seq1	ENSGALG00000002745	Golgi apparatus protein 1	signaling molecule	0.7	0.424534	0.834464	P + GE	N	0.0205534	0.265595	0.077386	0.932515	3264		11
Coja24670_c0_seq1	ENSGALG00000005902	Uncharacterized protein		0.69	1.2885	0.406363	P	N	8.31e-05	0.0830565	0.001	0.995192	621		12
Coja5072_c0_seq1	ENSGALG00000010273	Serine/threonine-protein phosphatase 2A catalytic subunit alpha isoform	protein phosphatase; protein phosphatase; calcium-binding protein	0.69	0.757704	0.679256	P + GE	N	0.000130519	0.130519	0.001	0.996774	927		4
Coja142551_c0_seq1	ENSGALG00000016502	Tumor protein p53 inducible protein 3	dehydrogenase; reductase	0.69	0.279072	1.48019	P + GE	N	0.0124253	0.0747944	0.166126	0.991124	1005	FG	3
Coja16669_c0_seq1	ENSGALG00000009065	Hypothetical protein LOC422385		0.69	0.247112	0.80382	P + GE	N	0.0146004	0.0973292	0.15001	0.990291	306		4
Coja69089_c0_seq1	ENSGALG00000004709	Hypothetical protein LOC422173	actin family cytoskeletal protein	0.68	0.152017	-0.364244	P	N	0.00341822	0.101472	0.0336863	0.998285	1740	U	4
Coja20443_c0_seq1	ENSGALG00000006503	Voltage-dependent anion channel 1	anion channel; voltage-gated ion channel	0.67	0.660345	-0.396144	P	N	0.00460747	0.0782605	0.0588736	0.996479	849	L	13
Coja17388_c0_seq1	ENSGALG00000002709	Myosin IC	G-protein modulator; actin binding motor protein; cell junction protein	0.67	0.261263	0.0458297	P	N	0.00332582	0.15081	0.022053	0.990366	3084		19
Coja113755_c0_seq1	ENSGALG00000012300	Uncharacterized protein		0.67	0.0908604	0.397175	P	N	0.00290495	0.185505	0.0156597	0.95614	654		3
Coja7136_c0_seq1	Not ortholog			0.66	0.248332	-0.164384	P	N				0.112676			15
Coja264085_c0_seq1	Not ortholog			0.66	0.0318833	0.202675	P	N				0.57561		U	1
Coja14781_c0_seq1	ENSGALG00000010318	Transmembrane emp24 domain-containing protein 1	transfer/carrier protein; vesicle coat protein	0.65	3.58324	1.04176	P + GE	Y	0.00610608	0.113554	0.0537725	0.868182	657		5
Coja11870_c0_seq1	ENSGALG00000016555	Uncharacterized protein	acetyltransferase	0.65	0.418892	-1.17961	P	N	0.0104545	0.150407	0.0695081	0.997895	1422	L	3
Coja5408_c0_seq1	ENSGALG00000002053	NADPH--cytochrome P45 reductase	reductase; calmodulin	0.65	0.330087	0.735784	P + GE	N	0.0107461	0.142737	0.075286	0.994118	2028	L	19
Coja16033_c0_seq1	ENSGALG00000004180	Torsin family 1, member B (torsin B)	chaperone	0.65	0.236208	0.555804	P	Y	0.0183645	0.416583	0.0440836	0.913545	1011		17
Coja6676_c0_seq1	ENSGALG00000017274	CD9 antigen	membrane-bound signaling molecule; receptor; cell adhesion molecule	0.64	1.82208	0.0377325	P	N	0.0417	0.0829752	0.50256	0.995556	672	FG	1
Coja20898_c0_seq1	ENSGALG00000000496	Prostaglandin E synthase 3	chaperone	0.64	1.75755	0.235718	P	N	8.94e-05	0.0894113	0.001	0.993197	438		E22C19W28_E50C23
Coja9556_c0_seq1	Not ortholog			0.64	0.688946	-0.10036	P	N				0.247642		FG	1
Coja11981_c0_seq1	Not ortholog			0.64	0.241352	-0.162699	P	N				0.389518			3
Coja18016_c0_seq1	ENSGALG00000007711	Ribosomal protein L4		0.63	7.59806	-0.167285	P	N	0.0119877	0.241111	0.0497186	0.822275	1215		10
Coja10346_c0_seq1	ENSGALG00000004769	Prosaposin	enzyme modulator	0.63	4.6348	0.706879	P	Y	0.0149972	0.134523	0.111484	0.965318	1545		6
Coja4384_c0_seq1	Not ortholog			0.63	2.16642	0.108484	P	N				0.813725		FG	25
Coja10709_c0_seq1	ENSGALG00000007493	Uncharacterized protein	oxidoreductase; dehydratase; epimerase/racemase	0.63	0.133624	0.201001	P	N	0.0189173	0.12559	0.150627	0.997118	1038	L	4
Coja18986_c0_seq1	ENSGALG00000003445	Microsomal glutathione S-transferase 3	transferase	0.62	0.695401	-0.326135	P	N	0.0496705	0.178166	0.278788	0.993056	429	T	8
Coja17876_c0_seq1	Not ortholog			0.61	14.8317	3.432	P + GE	N				0.463303		FG	6
Coja18519_c0_seq1	ENSGALG00000010979	Uncharacterized protein	dehydrogenase; reductase	0.61	9.37008	2.30772	P + GE	N	0.0429821	0.145362	0.295689	0.996667	897	M	4
Coja18560_c0_seq1	ENSGALG00000005749	Similar to cytochrome c oxidase subunit IV precursor	oxidase	0.61	2.57757	-0.805862	P	N	0.0152386	0.172621	0.0882777	0.994186	513	L	11
Coja4796_c0_seq1	ENSGALG00000011514	Solute carrier family 25 (mitochondrial carrier; phosphate carrier), member 3	amino acid transporter; mitochondrial carrier protein; transfer/carrier protein; calmodulin	0.61	2.57363	0.0486297	P	N	0.0246002	0.23025	0.106841	0.997214	1074		1
Coja4387_c0_seq1	ENSGALG00000010825	Anterior gradient 2 homolog (Xenopus laevis)	surfactant; reductase	0.61	2.16505	0.272231	P	Y	0.00839723	0.121058	0.0693652	0.99422	510	FG	2
Coja56523_c0_seq1	ENSGALG00000004243	Uncharacterized protein		0.61	0.263691	0.376762	P	N				0.852941		FG	5
Coja654155_c0_seq1	ENSGALG00000016969	Laccase (multicopper oxidoreductase) domain containing 1		0.61	0.0278552	0.61173	P	N							1
Coja18383_c0_seq1	ENSGALG00000008212	6S ribosomal protein L3	ribosomal protein	0.6	7.31388	-0.531433	P	N	0.000150785	0.150785	0.001	0.991379	345		2
Coja24342_c0_seq1	ENSGALG00000010073	Dolichyl-diphosphooligosaccharide--protein glycosyltransferase	glycosyltransferase	0.6	1.86627	0.99913	P + GE	N	0.0142729	0.247072	0.057768	0.907489	1290		21
Coja10029_c0_seq1	ENSGALG00000002321	Glutamic-oxaloacetic transaminase 2, mitochondrial (aspartate aminotransferase 2)	transaminase	0.6	0.501322	-0.401633	P	N	0.00685237	0.130868	0.0523609	0.992537	1203	L	11
Coja10374_c0_seq1	ENSGALG00000005922	6S ribosomal protein L5	ribosomal protein	0.59	7.22057	-0.53596	P	N	0.00345728	0.166237	0.0207972	0.996633	888		8
Coja15815_c0_seq1	Not ortholog			0.59	5.03265	3.56293	P + GE	Y				0.350629		FG	E64_random
Coja4856_c0_seq1	Not ortholog			0.59	3.39252	0.382177	P	N				0.952569			4
Coja5811_c0_seq1	ENSGALG00000012159	Actin-related protein 3	actin and actin related protein	0.59	0.722585	0.51829	P	N	6.76e-05	0.0675985	0.001	0.997613	1254		7
Coja5143_c0_seq1	ENSGALG00000000537	Parkinson disease (autosomal recessive, early onset) 7	transcription factor; cysteine protease; RNA binding protein; cysteine protease	0.59	0.711634	-0.371383	P	N	0.0108378	0.155115	0.0698693	0.994737	567	L	21
Coja15341_c0_seq1	ENSGALG00000004222	Hexokinase 1	carbohydrate kinase; carbohydrate kinase	0.59	0.583908	-1.00347	P	N	0.0215586	0.146937	0.146719	0.992424	2751	FG	6
Coja3362_c0_seq1	ENSGALG00000016920	LIM domain 7	actin family cytoskeletal protein	0.59	0.501288	0.337086	P	N	0.0225585	0.0941914	0.239496	0.420506	2250	FG	1
Coja10143_c0_seq1	No hit	Novel		0.59	0.42617	-0.147565	P	N						L
Coja18714_c0_seq1	No hit	Novel		0.58	4.62609	-0.458501	P	N
Coja768631_c0_seq1	No hit	Novel		0.58	0.00121658		P	N
Coja10408_c0_seq1	ENSGALG00000024057	Mesothelin-like		0.57	4.28692	0.52287	P	Y	0.0623868	0.143805	0.43383	1	393	FG	14
Coja5242_c0_seq1	Not ortholog			0.57	2.09613	0.301362	P	N				0.144654		FG	E64_random
Coja20534_c0_seq1	ENSGALG00000014023	Histone H2A.Z		0.57	0.799195	0.511072	P	N	0.000100865	0.100865	0.001	0.992248	384		4
Coja4704_c0_seq1	ENSGALG00000010060	Proteasome subunit alpha type	protease; protease	0.57	0.773549	-0.0849444	P	N	7.14e-05	0.0714358	0.001	0.984	738		5
Coja12732_c0_seq1	Not ortholog			0.57	0.697259	-0.272701	P	N				0.799587		U	24
Coja13003_c1_seq1	ENSGALG00000014142	Uncharacterized protein	membrane trafficking regulatory protein	0.57	0.587722	-0.0632409	P	N	0.00904582	0.0655098	0.138083	0.932271	747	U	2
Coja16997_c0_seq1	Not ortholog			0.57	0.489516	1.00966	P + GE	N				0.915512		FG	9
Coja8383_c0_seq1	Not ortholog			0.57	0.269926	0.0077608	P	N				0.781065		FG	11
Coja10146_c0_seq1	No hit	Novel		0.56	0.838325	0.0595491	P	N
Coja20847_c0_seq1	ENSGALG00000013045	Tubulin, alpha 8	tubulin	0.56	0.0229815	-0.456254	P	N	0.00839293	0.157136	0.053412	0.995526	1338	T	1
Coja5848_c0_seq1	ENSGALG00000002720	Aquaporin 5		0.55	3.85311	1.13921	P + GE	N	0.030815	0.187173	0.164634	0.907534	771	FG	E22C19W28_E50C23
Coja16152_c0_seq1	ENSGALG00000006613	Cathepsin DCathepsin D light chainCathepsin D heavy chain	aspartic protease; aspartic protease	0.55	0.478598	0.145107	P	Y	0.00739184	0.168312	0.0439175	0.93985	1194	L	5
Coja9197_c0_seq1	ENSGALG00000006596	Small nuclear ribonucleoprotein D3 polypeptide 18kDa	mRNA splicing factor; ribonucleoprotein	0.55	0.371689	-0.475751	P	N	0.000225532	0.225532	0.001	0.992126	378		15
Coja16207_c0_seq1	ENSGALG00000002108		intermediate filament binding protein	0.55	0.357366	-0.00502756	P	N				1.007		FG	18
Coja4948_c0_seq1	No hit	Novel		0.54	3.38504	-0.220282	P	N
Coja4769_c0_seq1	ENSGALG00000006885	GTPase HRas	small GTPase	0.54	0.961933	-0.0205221	P	N	6.18e-05	0.0618079	0.001	0.994737	567	L	5
Coja9116_c0_seq1	ENSGALG00000024468	CD59 molecule, complement regulatory protein	membrane-bound signaling molecule	0.54	0.576476	0.215566	P	Y	0.0258409	0.273597	0.0944489	1	354		5
Coja16921_c0_seq1	ENSGALG00000012414	Glucosamine-phosphate N-acetyltransferase 1	acetyltransferase; acyltransferase	0.54	0.422126	1.95758	P + GE	N	0.00244275	0.188326	0.0129709	0.994764	570		5
Coja8306_c0_seq1	Not ortholog			0.54	0.112401	0.54941	P	N				0.518519			1
Coja4700_c0_seq1	ENSGALG00000003046	Proteasome subunit alpha type	protease; protease	0.53	0.801746	0.257382	P	N	0.00404374	0.224154	0.01804	0.904215	783		10
Coja10754_c0_seq1	ENSGALG00000010244	Aldo-keto reductase family 1, member A1 (aldehyde reductase)	reductase	0.53	0.715179	0.617099	P + GE	N	0.0224579	0.133678	0.168	0.993921	981		8
Coja9023_c0_seq1	No hit	Novel		0.53	0.614133	-0.125238	P	N
Coja10010_c0_seq1	ENSGALG00000016536	Mitochondrial trifunctional protein, alpha subunit	dehydrogenase; hydratase; epimerase/racemase	0.53	0.379305	-0.80593	P	N	0.0304338	0.13275	0.229257	1	2091		3
Coja8189_c0_seq1	ENSGALG00000000470	Lamin B2	structural protein; intermediate filament	0.53	0.213376	0.415183	P	N	0.0051687	0.136347	0.0379084	0.975042	1800	FG	28
Coja20814_c0_seq1	ENSGALG00000016623	Haloacid dehalogenase-like hydrolase domain containing 1	phosphatase; phosphatase	0.53	0.0891545	0.221856	P	N	0.0736504	0.150375	0.48978	0.995349	642	T	1
Coja21605_c0_seq1	ENSGALG00000004809	Peptidylprolyl isomerase F	isomerase	0.53	0.0767479	0.180997	P	N	0.0126172	0.0882588	0.142957	0.995122	612	L	6
Coja18012_c0_seq1	ENSGALG00000010077	Uncharacterized protein	ribosomal protein	0.52	11.1066	-0.141317	P	N	0.000162078	0.162078	0.001	0.996226	792		4
Coja25953_c0_seq1	ENSGALG00000015379	Transgelin 3	non-motor actin binding protein	0.52	2.36552	-0.41525	P	N				0.995			1
Coja8951_c0_seq1	ENSGALG00000024035	EPS8-like 2	transmembrane receptor regulatory/adaptor protein	0.52	0.579521	0.298678	P	N	0.00508197	0.159263	0.0319092	0.991724	2166	FG	5
Coja5172_c0_seq1	ENSGALG00000001162	Prohibitin		0.52	0.529246	-0.549103	P	N	0.000138881	0.138881	0.001	0.985507	816	L	27
Coja34842_c0_seq1	Not ortholog			0.52	0.309393	-1.24727	P	N				0.573991			3
Coja28654_c0_seq1	No hit	Novel		0.51	0.241887	0.384838	P	N						L
Coja12496_c0_seq1	ENSGALG00000003797	Uncharacterized protein	methyltransferase	0.51	0.127424	-0.620047	P	N				0.996324		L	7
Coja12366_c0_seq1	No hit	Novel		0.5	5.19567	-0.323377	P	N
Coja12414_c0_seq1	ENSGALG00000016144	Uncharacterized protein	peptide hormone; receptor; serine protease; serine protease; protease inhibitor; annexin; calmodulin	0.5	1.89585	2.29821	P + GE	N	0.0507731	0.132776	0.382398	0.983607	1461	FG	1
Coja57514_c0_seq1	ENSGALG00000000761	Tsukushin	receptor; extracellular matrix protein	0.5	0.808224	2.35456	P + GE	Y	0.0384645	0.187953	0.20465	0.900538	1056	FG	1
Coja3048_c0_seq1	ENSGALG00000005805	Phospholipase C, delta 1	signaling molecule; phospholipase; guanyl-nucleotide exchange factor; calcium-binding protein	0.5	0.406456	1.17989	P + GE	N	0.00980612	0.076886	0.127541	0.998686	2277	FG	2
Coja98188_c0_seq1	Not ortholog			0.5	0.272842	-0.7783	P	N				0.28821			Z
Coja9565_c0_seq1	ENSGALG00000015764	Fatty acid binding protein 5	transfer/carrier protein	0.5	0.220997	-1.8483	P	N	0.00977858	0.0583343	0.16763	0.992593	402		2
Coja3166_c0_seq1	ENSGALG00000008455	Sema domain, immunoglobulin domain (Ig), short basic domain, secreted, (semaphorin) 3C	membrane-bound signaling molecule	0.5	0.201399	0.926187	P	Y	0.0304973	0.141227	0.215945	0.992537	2004	FG	1
Coja387812_c0_seq1	Not ortholog			0.5	0.000494434		P	N							2
Coja4893_c0_seq1	ENSGALG00000000489			0.49	2.81233	-0.229112	P	N				1			E22C19W28_E50C23
Coja19052_c0_seq1	ENSGALG00000002286	Histone H3.3	histone	0.49	2.17469	-0.442115	P	N				0.992701			18
Coja10696_c0_seq1	ENSGALG00000016241	ATPase, H+ transporting, lysosomal accessory protein 2	receptor	0.49	0.825202	0.851004	P + GE	Y	0.01984	0.151631	0.130843	0.997183	1062		1
Coja9955_c0_seq1	ENSGALG00000016991	Esterase D	esterase	0.49	0.445807	-0.483576	P	N	0.0612797	0.285361	0.214744	0.996491	846	L	1
Coja14999_c0_seq1	ENSGALG00000010271	Glutathione reductase	dehydrogenase; oxidase; reductase	0.49	0.307338	0.0845418	P	N	0.178969	0.43024	0.415974	1.11671	1128		4
Coja203399_c0_seq1	ENSGALG00000006919	Premature ovarian failure, 1B		0.49	0.121181	-0.064442	P	N	0.03627	0.273129	0.132795	0.297727	312	FG	4
Coja17642_c0_seq1	ENSGALG00000003957	Apolipoprotein H (beta-2-glycoprotein I)	apolipoprotein; receptor; metalloprotease; serine protease; metalloprotease; serine protease; complement component; cell adhesion molecule	0.49	0.105591	-0.48948	P	Y	0.0310081	0.135897	0.228173	0.980337	1038	L	18
Coja18142_c0_seq1	ENSGALG00000002837	6S ribosomal protein L27	ribosomal protein	0.48	8.18565	-0.523095	P	N	0.000374167	0.374167	0.001	0.992701	408		27
Coja41373_c0_seq1	Not ortholog			0.48	1.10658	2.41079	P + GE	N				0.225383		FG	9
Coja16991_c0_seq1	ENSGALG00000004719	Spectrin, alpha, non-erythrocytic 1 (alpha-fodrin)	structural protein; non-motor actin binding protein; calcium-binding protein	0.48	0.42707	0.326949	P	N	0.00279015	0.133692	0.0208701	0.999591	7335		17
Coja12390_c0_seq1	ENSGALG00000013708	Cytochrome b5	oxidase	0.48	0.412871	0.0177803	P	N	0.0105147	0.158027	0.0665377	0.992806	414	L	2
Coja17181_c1_seq1	ENSGALG00000008156	Spectrin, beta, non-erythrocytic 1	structural protein; non-motor actin binding protein; calcium-binding protein	0.48	0.395245	-0.293555	P	N	0.00323177	0.111219	0.0290578	0.998732	7086		3
Coja3454_c0_seq1	ENSGALG00000002041	Agrin	structural protein; membrane-bound signaling molecule; receptor; extracellular matrix linker protein; defense/immunity protein; cell adhesion molecule	0.48	0.197022	0.983157	P + GE	N	0.0146965	0.22961	0.0640064	0.602301	3708		21
Coja3430_c0_seq1	ENSGALG00000004218	Uncharacterized protein		0.48	0.0851509	0.346623	P	N	0.0117385	0.0832385	0.141022	0.994118	507	U	4
Coja22428_c0_seq1	ENSGALG00000002448	T-complex protein 1 subunit zeta	chaperonin	0.47	0.770799	0.08381	P	N	0.00486687	0.152227	0.0319712	0.998124	1590		19
Coja7414_c0_seq1	ENSGALG00000002948	Thioredoxin-like 1	oxidoreductase	0.47	0.521183	-0.1649	P	N	0.000173815	0.173815	0.001	0.996552	867		Z
Coja17434_c0_seq1	ENSGALG00000010175	Heat shock 9kDa protein 1, beta	Hsp90 family chaperone	0.47	0.270367	-0.637132	P	N	0.0100817	0.181839	0.0554431	0.615702	2172		3
Coja38973_c0_seq1	ENSGALG00000014662	Retinol binding protein 5, cellular	transfer/carrier protein	0.47	0.139431	-1.06124	P	N	0.00716878	0.117091	0.061224	0.992481	396	L	1
Coja17875_c0_seq1	No hit	Novel		0.47	0.012163		P	N						T
Coja12319_c0_seq1	Not ortholog			0.46	0.534873	-0.0267202	P	N				0.978495		FG	7
Coja5114_c0_seq1	ENSGALG00000019759	Mitogen-activated protein kinase 14	non-receptor serine/threonine protein kinase; non-receptor serine/threonine protein kinase	0.46	0.445318	-0.033573	P	N	0.000103992	0.103992	0.001	0.99723	1080		26
Coja17257_c0_seq1	ENSGALG00000005678	Filamin B, beta (actin binding protein 278)	structural protein; non-motor actin binding protein; calcium-binding protein	0.46	0.436537	0.611717	P	N	0.00269882	0.112628	0.0239622	0.999601	7518	FG	12
Coja9295_c0_seq1	ENSGALG00000002064	Stomatin (EPB72)-like 2	cytoskeletal protein	0.46	0.357736	-0.404381	P	N	0.250008	0.396984	0.629768	1.02768	861		Z
Coja9161_c0_seq1	ENSGALG00000005723		reductase	0.46	0.282723	-0.0519808	P	N				1			10
Coja14901_c0_seq1	Not ortholog			0.46	0.181031	-1.87691	P	N				0.961814		L	7
Coja10270_c0_seq1	ENSGALG00000004293	Uncharacterized protein	serine protease; serine protease	0.46	0.0141742	-0.311688	P	Y	0.0234179	0.108892	0.215057	0.988971	2406	L	3
Coja4839_c0_seq1	ENSGALG00000004588	Ribosomal protein S14	ribosomal protein	0.45	5.19279	-0.487949	P	N	0.000173549	0.173549	0.001	0.921053	453		13
Coja10317_c0_seq1	ENSGALG00000011511	Creatine kinase B-type	amino acid kinase; amino acid kinase	0.45	1.41055	1.04421	P + GE	N	0.0192983	0.10239	0.188478	0.982051	1143	T	5
Coja31077_c0_seq1	ENSGALG00000003912	Adenylyl cyclase-associated protein	actin family cytoskeletal protein	0.45	0.678092	0.562901	P	N	0.049418	0.172254	0.286891	1.00221	1344		23
Coja12874_c0_seq1	ENSGALG00000007987	Hydroxysteroid (17-beta) dehydrogenase 12	dehydrogenase; reductase	0.45	0.618298	0.833705	P + GE	N	0.206919	0.372915	0.554869	1	777	L	5
Coja15200_c0_seq1	ENSGALG00000008086	ARP1 actin-related protein 1 homolog A, centractin alpha	actin and actin related protein	0.45	0.404623	0.252094	P	N	9.61e-05	0.0961475	0.001	0.997347	1128		6
Coja13819_c0_seq1	ENSGALG00000017153	Radixin	actin family cytoskeletal protein	0.45	0.371483	-0.0184671	P	N	8.78e-05	0.087786	0.001	0.998288	1749		1
Coja14390_c0_seq1	ENSGALG00000016325	Glutathione S-transferase	transferase	0.45	0.336082	0.0300238	P	N	0.0518698	0.136501	0.379996	0.995495	663	L	3
Coja4493_c0_seq1	ENSGALG00000016918	Uncharacterized protein		0.45	0.312326	-1.50035	P	N				0.995575			1
Coja11616_c0_seq1	Not ortholog			0.45	0.171975	0.0950905	P	N				0.42068			3
Coja1061359_c0_seq1	No hit	Novel		0.45	0.00400053		P	N
Coja14492_c0_seq1	ENSGALG00000006565	Uncharacterized protein		0.44	1.67093	3.41613	P + GE	N				0.950877		FG	15
Coja8622_c0_seq1	Not ortholog			0.44	0.689083	-0.055869	P	N				0.445122			3
Coja11815_c0_seq1	ENSGALG00000000416			0.44	0.641651	-0.0903797	P	N				0.594737		FG	unknown
Coja396518_c0_seq1	ENSGALG00000017398	Uncharacterized protein	cell junction protein; cadherin	0.44	0.133894	0.510051	P	Y							2
Coja18356_c0_seq1	ENSGALG00000011523	Uncharacterized protein	ribosomal protein	0.43	6.11682	-0.337551	P	N	0.00317543	0.189332	0.0167717	0.931298	393		2
Coja15098_c0_seq1	ENSGALG00000006147	Nucleobindin 2	nucleic acid binding; annexin; calmodulin	0.43	1.48242	2.49797	P + GE	Y	0.00661182	0.134403	0.0491941	0.997807	1365		5
Coja4745_c0_seq1	ENSGALG00000011174	Proteasome (prosome, macropain) subunit, beta type, 1	protease; protease	0.43	0.758564	-0.171889	P	N	0.0164207	0.240492	0.0682798	0.995798	711		3
Coja60626_c0_seq1	Not ortholog			0.43	0.664131	5.1669	P + GE	N				0.292553		FG	19
Coja5155_c0_seq1	ENSGALG00000005980			0.43	0.658057	0.426594	P	N				0.926346			E22C19W28_E50C23
Coja11900_c0_seq2	ENSGALG00000015663	Hydroxysteroid dehydrogenase like 2	dehydrogenase; reductase	0.43	0.438555	-0.291318	P	N	0.021694	0.103593	0.209416	1.00721	1236	L	Z
Coja7824_c0_seq1	ENSGALG00000005842	Glycerophosphodiester phosphodiesterase domain containing 2	ligase; esterase; phosphodiesterase	0.43	0.344067	-0.0651179	P	N	0.0134116	0.198328	0.0676235	0.998155	1623	FG	4
Coja128928_c0_seq1	Not ortholog			0.43	0.128995	0.171719	P	N				0.20255			3
Coja776532_c0_seq1	No hit	Novel		0.43	0.00449373		P	N
Coja5091_c0_seq1	ENSGALG00000012726	Heat shock protein 9kDa beta (Grp94), member 1	Hsp90 family chaperone	0.42	5.02234	1.51623	P + GE	Y	0.00261645	0.122724	0.0213197	0.957286	2382	U	1
Coja4471_c0_seq1	ENSGALG00000002447	Catenin (cadherin-associated protein), alpha 1, 12kDa	non-motor actin binding protein; cell adhesion molecule	0.42	0.791654	0.231418	P	N	0.000586939	0.118114	0.00496925	0.998896	2715		13
Coja14552_c0_seq1	Not ortholog			0.42	0.331151	-0.407497	P	N				0.676259			17
Coja10441_c0_seq1	ENSGALG00000015331	UDP-N-acetylglucosamine-2-epimerase/N-acetylmannosamine kinase	carbohydrate kinase; transcription factor; carbohydrate kinase; epimerase/racemase	0.41	4.56374	2.17582	P + GE	N	0.00641342	0.12496	0.0513239	0.998617	2166	FG	Z
Coja5139_c0_seq1	ENSGALG00000016140	Family with sequence similarity 3, member B	cytokine	0.41	2.88798	2.00971	P + GE	N	0.0480659	0.0933672	0.514804	0.970339	705	FG	1
Coja5959_c0_seq1	ENSGALG00000011404	Homeodomain-only protein		0.41	1.04969	-0.277074	P	N	0.00638229	0.158459	0.0402771	0.986486	219	FG	4
Coja5030_c0_seq1	ENSGALG00000008600	IQ motif containing GTPase activating protein 1	G-protein modulator	0.41	0.921805	0.93801	P + GE	N	0.0110499	0.113648	0.0972289	0.996394	4974	FG	10
Coja3605_c0_seq1	Not ortholog			0.41	0.719765	0.16699	P	Y				0.918699		FG	1
Coja5728_c0_seq1	ENSGALG00000003015	Uncharacterized protein	serine protease inhibitor	0.41	0.246848	-1.55503	P	Y	0.0135003	0.0645589	0.209116	0.99763	1248	L	19
Coja9170_c0_seq1	ENSGALG00000008409	Uncharacterized protein	transferase; signaling molecule; reductase; translation elongation factor; epimerase/racemase; cytoskeletal protein	0.41	0.207439	-0.308591	P	N	0.0348463	0.249118	0.139879	0.995833	717	L	6
Coja18465_c0_seq1	ENSGALG00000017299	Ribosomal protein S11	ribosomal protein	0.4	6.99795	-0.401605	P	N	0.0149929	0.287713	0.0521106	1.00926	324		1
Coja4880_c0_seq1	ENSGALG00000016232	Uncharacterized protein	ribosomal protein	0.4	6.33079	-0.0824411	P	N	0.000243468	0.243468	0.001	0.951852	771		1
Coja24675_c0_seq1	ENSGALG00000005129	Proteasome (prosome, macropain) subunit, alpha type, 7	protease; protease	0.4	0.483068	-0.716687	P	N	0.000223164	0.223164	0.001	0.875576	648		20
Coja55982_c0_seq1	ENSGALG00000015438	Myelin protein zero-like 1	voltage-gated sodium channel; voltage-gated ion channel; cell adhesion molecule	0.4	0.37701	0.537073	P	Y	0.0943158	0.282982	0.333292	0.492126	456		1
Coja177736_c0_seq1	No hit	Novel		0.4	0.126353	1.30895	P	N						FG
Coja4900_c0_seq1	ENSGALG00000015637	6S ribosomal protein L7	ribosomal protein	0.39	8.38497	-0.279602	P	N	0.00175611	0.0938385	0.0187142	0.972332	738		2
Coja11948_c0_seq1	ENSGALG00000016666	Cathepsin B	cysteine protease; cysteine protease	0.39	1.93978	0.230575	P	Y	0.00546166	0.180361	0.0302818	0.997067	1020	L	3
Coja26643_c0_seq1	ENSGALG00000012039	Proteasome (prosome, macropain) subunit, alpha type, 3	protease; protease	0.39	0.599052	-0.308993	P	N	0.000173901	0.173901	0.001	0.9375	765		5
Coja15763_c0_seq1	ENSGALG00000014248	Transmembrane protein 33		0.39	0.309318	1.1227	P + GE	N	0.00357026	0.0977503	0.0365243	0.996032	753		4
Coja15385_c0_seq1	ENSGALG00000011272	RAB5A, member RAS oncogene family		0.39	0.301805	-0.0813048	P	N				0.99537			2
Coja12913_c0_seq1	ENSGALG00000017005	Calcium binding protein 39-like	annexin	0.39	0.297026	-0.224418	P	N	0.000107773	0.107773	0.001	0.988166	1002	FG	1
Coja5982_c0_seq1	ENSGALG00000007261	Epithelial membrane protein 2	cytoskeletal protein	0.38	1.17992	0.774123	P + GE	Y	0.0159475	0.0519334	0.307077	0.916667	501	FG	14
Coja14674_c0_seq1	ENSGALG00000013702	PREDICTED: aminopeptidase puromycin sensitive	metalloprotease; metalloprotease	0.38	0.567612	0.305597	P	N				0.998807			27
Coja15382_c0_seq1	ENSGALG00000019717	Uncharacterized protein	structural protein; intermediate filament	0.38	0.328446	0.268626	P	N	0.0379247	0.245935	0.154206	1.00696	1284	FG	27
Coja15195_c0_seq1	Not ortholog			0.38	0.0657343	-1.29573	P	N				0.839024		L	E64_random
Coja17940_c0_seq1	ENSGALG00000016977	Translationally-controlled tumor protein homolog	non-motor microtubule binding protein	0.37	10.5537	-0.804508	P	N	0.00315551	0.115571	0.0273036	0.99422	516		1
Coja4537_c0_seq1	ENSGALG00000012843	GDP-mannose 4,6-dehydratase	oxidoreductase; dehydratase; epimerase/racemase	0.37	1.14539	1.10232	P + GE	N	7.25e-05	0.0725238	0.001	0.986034	1059	FG	2
Coja12508_c0_seq1	ENSGALG00000005139	Clathrin, heavy chain (Hc)	vesicle coat protein	0.37	0.819998	1.39915	P + GE	N	9.44e-05	0.094386	0.001	0.99098	4986		19
Coja10476_c0_seq1	Not ortholog			0.37	0.665069	-3.45464	P	Y				0.877395		L	Z
Coja27449_c0_seq1	ENSGALG00000021410	Uncharacterized protein	transfer/carrier protein; vesicle coat protein	0.37	0.43419	1.20828	P + GE	N	0.118728	0.398797	0.297716	0.919431	618		Z
Coja238139_c0_seq1	No hit	Novel		0.37	0.000801161		P	N						T
Coja18573_c0_seq1	ENSGALG00000003954	Ribosomal protein L11	ribosomal protein	0.36	5.14861	-0.0817643	P	N	0.000473146	0.473146	0.001	0.994413	534		23
Coja15060_c0_seq1	ENSGALG00000011651	Uncharacterized protein	small GTPase	0.36	2.71934	1.13015	P + GE	N	0.000165423	0.165423	0.001	0.994505	543		1
Coja5628_c0_seq1	ENSGALG00000009546	HtrA serine peptidase 1	serine protease; serine protease; chaperone	0.36	1.68361	1.78527	P + GE	Y	0.00668515	0.102457	0.0652484	0.997167	1056	FG	6
Coja12886_c0_seq1	ENSGALG00000008844	Solute carrier family 31 (copper transporters), member 1	cation transporter	0.36	1.02433	1.36296	P + GE	N	0.009393	0.137765	0.0681812	0.943299	549		17
Coja13797_c0_seq1	ENSGALG00000006904	Ribonuclease/angiogenin inhibitor 1	transcription cofactor; nucleic acid binding; enzyme modulator	0.36	0.391421	0.287661	P	N	0.00605412	0.131248	0.0461275	0.997812	1368		5
Coja14798_c0_seq1	ENSGALG00000024317	Chromosome 15 open reading frame 48		0.36	0.246369	-0.381145	P	N	0.037351	0.190924	0.195633	1	219	FG	10_random
Coja19027_c0_seq1	ENSGALG00000009829	Ribosomal protein L18a	ribosomal protein	0.35	4.88108	-0.110498	P	N	0.0272103	0.429786	0.0633113	0.95082	528		1
Coja26527_c0_seq1	ENSGALG00000007253	Interleukin 1 receptor accessory protein	type I cytokine receptor	0.35	1.14162	2.72296	P + GE	Y	0.0336514	0.177663	0.189411	0.587413	1098	M	9
Coja4398_c0_seq1	Not ortholog			0.35	1.06632	0.965325	P + GE	N				0.185008		FG	4
Coja20733_c0_seq1	ENSGALG00000005789	Uncharacterized protein	metalloprotease; reductase; esterase; metalloprotease	0.35	0.90524	-0.204504	P	N	0.0182113	0.137768	0.132189	1	1434		12
Coja23791_c0_seq1	ENSGALG00000011950	Aconitase 2, mitochondrial	dehydratase; hydratase	0.35	0.671698	-0.683368	P	N	0.00190907	0.0982994	0.019421	0.998728	2355		1
Coja12072_c0_seq1	ENSGALG00000006015	Coatomer subunit beta	vesicle coat protein	0.35	0.634677	1.27584	P + GE	N	0.000557887	0.140985	0.00395708	0.998952	2859		5
Coja15031_c0_seq1	ENSGALG00000005654	Phosphatidylinositol transfer protein, beta	transporter; transfer/carrier protein	0.35	0.570671	0.656876	P + GE	N	0.0124889	0.199079	0.0627336	0.992674	816		15
Coja5165_c0_seq1	ENSGALG00000006198	Lanosterol synthase (2,3-oxidosqualene-lanosterol cyclase)		0.35	0.223625	0.439002	P	N	0.0397475	0.228341	0.174071	0.97929	2007	L	7
Coja17109_c0_seq1	ENSGALG00000013848	Uncharacterized protein	carbohydrate kinase; carbohydrate kinase	0.35	0.126669	0.246562	P	N				1.01015			15
Coja557001_c0_seq1	No hit	Novel		0.35	0.042379	0.138247	P	N
Coja16773_c0_seq1	ENSGALG00000000085	Glucosamine-fructose-6-phosphate aminotransferase	transaminase	0.34	1.49615	1.9141	P + GE	N	0.000774318	0.122198	0.00633659	0.998527	2034	FG	22
Coja23063_c0_seq1	Not ortholog			0.34	1.42647	0.619868	P + GE	Y				0.932203		L	1
Coja12836_c0_seq1	Not ortholog			0.34	1.07261	-0.510045	P	N				0.691228		FG	unknown
Coja20750_c0_seq1	Not ortholog			0.34	1.03504	-0.27752	P	N				0.964497			7
Coja13981_c0_seq1	ENSGALG00000015436	Syntenin	membrane trafficking regulatory protein	0.34	0.981714	0.725515	P + GE	N	0.0137913	0.191624	0.0719703	0.99661	882		2
Coja21277_c0_seq1	ENSGALG00000016336	NADH dehydrogenase (ubiquinone) 1 beta subcomplex, 9, 22kDa	oxidoreductase	0.34	0.654327	-0.542258	P	N	0.0113666	0.282211	0.0402771	0.956044	522	L	2
Coja4533_c0_seq1	Not ortholog			0.34	0.353109	0.56597	P	N				0.383692			21
Coja11957_c0_seq1	ENSGALG00000004763	Aldehyde dehydrogenase 3 family, member A2	dehydrogenase	0.34	0.329631	0.548838	P + GE	N	0.0249751	0.248905	0.10034	0.997963	1464	L	19
Coja160991_c0_seq1	ENSGALG00000002905	Myeloid-associated differentiation marker-like 2		0.34	0.153813	-0.457779	P	N				0.973154			18
Coja54906_c0_seq1	ENSGALG00000000161	Isochorismatase domain containing 1	hydroxylase	0.34	0.123091	-0.112625	P	N	0.00194041	0.0875504	0.0221634	0.927835	873		Z
Coja17868_c0_seq1	ENSGALG00000015617	Uncharacterized protein	ribosomal protein	0.33	8.12704	-0.345349	P	N	0.0154099	0.27663	0.0557057	0.972603	435		Z
Coja18292_c0_seq1	ENSGALG00000011951	4S ribosomal protein SA	ribosomal protein	0.33	7.12066	0.0833716	P	N	0.000113399	0.113399	0.001	0.996633	888		2
Coja19892_c0_seq1	ENSGALG00000006753	ATP synthase, H+ transporting, mitochondrial F1 complex, gamma polypeptide 1		0.33	1.15797	-0.288494	P	N	0.00671196	0.10506	0.0638872	1	789		unknown
Coja22446_c0_seq1	Not ortholog			0.33	1.0411	1.66449e-05	P	N				0.707741		U	3
Coja26807_c0_seq1	ENSGALG00000005163	Mitochondrial carrier homolog 2		0.33	0.805625	0.202848	P	N	0.00446599	0.199642	0.02237	0.994382	531		unknown
Coja12372_c0_seq1	ENSGALG00000011331	Uncharacterized protein	lyase	0.33	0.761268	1.30709	P + GE	N	0.0457207	0.162859	0.280738	1	1197	L	8
Coja19993_c0_seq1	ENSGALG00000013992	Uncharacterized protein	hydrolase	0.33	0.417377	0.656819	P	Y				0.997967		L	3
Coja111035_c0_seq1	ENSGALG00000006995	Apolipoprotein D	apolipoprotein	0.33	0.238475	2.34671	P	Y	0.0616834	0.280435	0.219956	0.994737	567	FG	9
Coja49839_c0_seq1	Not ortholog			0.33	0.218682	0.824582	P + GE	N				0.244216			2
Coja263195_c0_seq1	Not ortholog			0.33	0.109788	0.667068	P	N							9
Coja4903_c0_seq1	ENSGALG00000004818	Ribosomal protein L6	ribosomal protein	0.32	7.83233	-0.234489	P	N	0.0298624	0.1842	0.16212	0.87291	894		15
Coja12400_c0_seq1	ENSGALG00000005945	Calnexin	chaperone; calcium-binding protein	0.32	1.76825	1.21733	P + GE	Y	0.0224342	0.147423	0.152176	0.865225	1794		13
Coja21602_c0_seq1	ENSGALG00000007971	Small ubiquitin-related modifier 2		0.32	1.23412	-0.0858869	P	N	8.31e-05	0.0830617	0.001	0.989583	285		18
Coja18802_c0_seq1	ENSGALG00000008130	Reticulon 4	membrane traffic protein	0.32	0.93367	-1.23514	P	N	0.00574442	0.0755233	0.0760615	0.995	597		3
Coja15868_c0_seq1	ENSGALG00000015416	Similar to Zgc:63829	dehydrogenase; reductase	0.32	0.484874	0.781988	P + GE	N	0.0324211	0.120152	0.269834	0.996732	915	M	2
Coja17173_c0_seq1	Not ortholog			0.32	0.350863	1.53744	P + GE	N				0.552239		FG	3
Coja9006_c0_seq1	ENSGALG00000003250	Uncharacterized protein		0.32	0.347901	-0.0178463	P	N	0.00897674	0.196444	0.0456961	0.961722	603		8
Coja13399_c0_seq1	ENSGALG00000007315	Proteasome (prosome, macropain) 26S subunit, non-ATPase, 6		0.32	0.318936	-0.15029	P	N	0.00497316	0.343586	0.0144743	0.974937	1167		12
Coja17412_c0_seq1	ENSGALG00000014122	Uncharacterized protein	reductase	0.32	0.270515	-0.829856	P	N	0.0127942	0.129167	0.0990516	0.996689	903		1
Coja13274_c0_seq1	ENSGALG00000008475	Arrestin domain containing 1		0.32	0.23778	0.737357	P + GE	N	0.00785574	0.124676	0.0630091	0.966825	1263		17
Coja11965_c0_seq1	Not ortholog			0.32	0.165678	0.653872	P	N				0.443478		L	20
Coja5422_c0_seq1	ENSGALG00000014682	Calpastatin	cysteine protease inhibitor	0.32	0.158182	-0.438143	P	N	0.0884423	0.221152	0.399917	0.58952	1137	T	Z
Coja10532_c0_seq1	No hit	Novel		0.32	0.0532376	1.37963	P + GE	N
Coja22030_c0_seq1	ENSGALG00000005402	Dynein, light chain, roadblock-type 2	microtubule family cytoskeletal protein	0.32	0.00575311		P	N	0.0241702	0.104568	0.231143	0.989583	285	T	11
Coja19602_c0_seq1	ENSGALG00000000719	Ribosomal protein L22	ribosomal protein	0.31	1.84913	-0.841543	P	N	0.00992482	0.212931	0.0466105	0.8125	381		21
Coja10289_c0_seq1	Not ortholog			0.31	0.902807	-0.348833	P	N				0.387597		L	6
Coja26546_c0_seq1	ENSGALG00000002373	Uncharacterized protein	protease; protease	0.31	0.680883	-0.178206	P	N	0.00870344	0.217267	0.0400586	0.952607	603		23
Coja5806_c0_seq1	ENSGALG00000024112	Proteasome (prosome, macropain) 26S subunit, non-ATPase, 11		0.31	0.443692	-0.311953	P	N				1			27
Coja3201_c0_seq1	ENSGALG00000000299	Plakophilin 1 (ectodermal dysplasia/skin fragility syndrome)	intermediate filament binding protein; cell junction protein; cell adhesion molecule	0.31	0.317082	0.413026	P	N	0.00337914	0.147618	0.0228912	0.998639	2202	FG	26
Coja15934_c0_seq1	ENSGALG00000012186	Caspase 6	cysteine protease; cysteine protease; protease inhibitor	0.31	0.270334	0.612737	P	N	0.0237482	0.137312	0.172951	0.996721	909	FG	4
Coja17646_c0_seq1	ENSGALG00000006629	Retinol-binding protein 4	transfer/carrier protein	0.31	0.165878	-0.338721	P	Y	0.00427326	0.115336	0.0370505	0.994924	588	L	6
Coja350043_c0_seq1	Not ortholog			0.31	0.00144741		P	N							9
Coja4843_c0_seq1	Not ortholog			0.3	7.27322	0.752833	P	Y				0.835381			28
Coja4868_c0_seq1	ENSGALG00000001658	Ribosomal protein L19	ribosomal protein	0.3	5.59289	-0.0865058	P	N	0.000225487	0.225487	0.001	0.994924	588		27
Coja18862_c0_seq1	ENSGALG00000011290	Ribosomal protein L15	ribosomal protein	0.3	4.97315	-0.228109	P	N	0.000109932	0.109932	0.001	0.985507	612		2
Coja18372_c0_seq1	ENSGALG00000016172	6S acidic ribosomal protein P1	ribosomal protein	0.3	4.48736	-0.377218	P	N	0.000155697	0.155697	0.001	0.991304	342		2
Coja14233_c0_seq1	ENSGALG00000015256	Peptidylglycine alpha-amidating monooxygenase	oxygenase	0.3	1.33102	1.87389	P + GE	Y	0.0334209	0.19791	0.168869	0.47619	2529	FG	Z
Coja16749_c0_seq1	ENSGALG00000012298	Solute carrier family 39 (zinc transporter), member 8	transporter	0.3	0.928002	2.06029	P + GE	N	0.0101406	0.0946502	0.107138	0.974026	1347	FG	4
Coja13621_c0_seq1	ENSGALG00000005776		dehydrogenase	0.3	0.492749	0.115182	P	N				0.987055			8
Coja21533_c0_seq1	ENSGALG00000009086	EH-domain containing 3	membrane traffic protein; G-protein modulator; calcium-binding protein	0.3	0.484797	0.235187	P	N	0.00171295	0.0837663	0.0204492	0.998134	1605	T	3
Coja16543_c0_seq1	ENSGALG00000005077	Coagulation factor VIII, procoagulant component	transporter; apolipoprotein; membrane-bound signaling molecule; receptor; metalloprotease; serine protease; oxidase; metalloprotease; serine protease; extracellular matrix protein; enzyme modulator; cell adhesion molecule	0.3	0.373536	1.37435	P + GE	N	0.0455545	0.129939	0.350585	0.849831	5238	FG	4
Coja14512_c0_seq1	ENSGALG00000005998	Related RAS viral (r-ras) oncogene homolog 2	small GTPase	0.3	0.360874	0.518597	P + GE	N	0.00011506	0.11506	0.001	0.995098	609		5
Coja16571_c0_seq1	ENSGALG00000016736	Cytoplasmic FMR1 interacting protein 1	G-protein modulator	0.3	0.349247	0.475526	P	N	0.000110616	0.110616	0.001	0.999203	3759		1
Coja16153_c0_seq1	Not ortholog			0.3	0.202939	-0.0433148	P	N				0.644505			2
Coja704359_c0_seq1	Not ortholog			0.3	0.0415123	-1.63538	P	N							24
Coja22747_c0_seq1	ENSGALG00000000707	Proteasome (prosome, macropain) 26S subunit, non-ATPase, 7		0.29	0.785888	-0.387423	P	N	9.55e-05	0.0954978	0.001	0.87291	894		11
Coja10788_c0_seq1	ENSGALG00000006294	Proteasome (prosome, macropain) 26S subunit, non-ATPase, 2	enzyme modulator	0.29	0.433366	-0.0196095	P	N	0.00523857	0.247661	0.0211521	0.975443	2199		9
Coja9151_c0_seq1	ENSGALG00000008869	Delta-aminolevulinic acid dehydratase	dehydratase	0.29	0.286117	0.890262	P + GE	N	0.0231439	0.207483	0.111546	0.976676	1005		17
Coja15191_c0_seq1	ENSGALG00000001688	Septin 5	small GTPase; cytoskeletal protein	0.29	0.200681	0.178555	P	N	0.000146342	0.146342	0.001	0.777215	966	FG	15
Coja9459_c0_seq1	No hit	Novel		0.29	0.0979806	-1.45415	P	N
Coja286928_c0_seq1	Not ortholog			0.29	0.0376341	-0.395868	P	N				0.860577		U	28
Coja18493_c0_seq1	ENSGALG00000007205	Cytochrome c oxidase subunit 6A, mitochondrial	oxidase	0.28	1.9087	-0.0449486	P	N	0.0163983	0.240718	0.0681225	0.990826	324	L	15
Coja22975_c0_seq1	Not ortholog			0.28	1.32192	0.0434779	P	N				0.218659		U	6
Coja5781_c0_seq1	ENSGALG00000009651	Latexin		0.28	0.94538	2.10434	P + GE	N	0.0598638	0.147532	0.405767	0.977876	663	FG	9
Coja15124_c0_seq1	ENSGALG00000014708	Glutathione S-transferase kappa 1	transfer/carrier protein	0.28	0.942321	0.921101	P + GE	N	0.0619432	0.248825	0.248943	0.986784	672	L	1
Coja21545_c0_seq1	ENSGALG00000015849	Malic enzyme 1, NADP(+)-dependent, cytosolic	acyltransferase; dehydrogenase; decarboxylase	0.28	0.280788	0.815339	P + GE	N	0.0123875	0.126333	0.0980545	0.998267	1728	L	3
Coja232154_c0_seq1	ENSGALG00000010567	Uncharacterized protein		0.28	0.102652	1.6128	P + GE	N	0.00696852	0.146675	0.0475098	0.995455	657	FG	8
Coja13738_c0_seq1	ENSGALG00000002581	HIV-1 Tat interactive protein 2, 3kDa		0.28	0.0856455	-0.587879	P	N	0.0524963	0.283233	0.185347	0.954545	693		8
Coja468100_c0_seq1	Not ortholog			0.28	0.0605938	0.871945	P	Y							9
Coja635626_c0_seq1	No hit	Novel		0.28	0.0534593	0.298494	P	Y
Coja10482_c0_seq1	ENSGALG00000005907	Ribophorin I	glycosyltransferase	0.27	3.93515	1.48248	P + GE	Y	0.0130327	0.165019	0.078977	0.950166	1803		12
Coja14943_c0_seq1	ENSGALG00000001885	Uroplakin 3B-like		0.27	1.32286	-0.299345	P	Y	0.125055	0.428694	0.29171	0.952569	720	FG	19
Coja8991_c0_seq1	ENSGALG00000005422		transcription factor; non-motor actin binding protein	0.27	0.7637	-0.7099	P	N				0.996951		FG	6
Coja15780_c0_seq1	Not ortholog			0.27	0.672471	0.608027	P	N				0.972067			8
Coja33251_c0_seq1	ENSGALG00000013036	Vacuolar H+ ATPase E1	ATP synthase; hydrolase	0.27	0.456477	-0.4849	P	N	0.00528578	0.0680662	0.0776564	0.995595	678		1
Coja6008_c0_seq1	ENSGALG00000002187	Hydroxysteroid (17-beta) dehydrogenase 4	dehydrogenase; reductase	0.27	0.431985	1.04456	P + GE	N	0.0670415	0.202817	0.330552	0.802885	1500	L	Z
Coja14704_c0_seq1	ENSGALG00000010186	Calpain-1 catalytic subunit	cysteine protease; cysteine protease; annexin; calmodulin	0.27	0.323115	-0.214564	P	N	0.00608322	0.1399	0.0434826	0.998584	2115		3
Coja14354_c0_seq1	ENSGALG00000007196	Syntaxin binding protein 1	transporter; membrane trafficking regulatory protein	0.27	0.244706	0.28382	P	N	0.0135211	0.296236	0.0456429	0.995893	1461		17
Coja12618_c0_seq1	ENSGALG00000010303	Uncharacterized protein	hydrolase	0.26	0.864837	0.650023	P	N				0.997947		L	3
Coja47782_c0_seq1	ENSGALG00000007549	VAMP (vesicle-associated membrane protein)-associated protein B and C	membrane trafficking regulatory protein	0.26	0.692348	0.0938147	P	N	0.00448256	0.0464671	0.0964675	0.90625	669		20
Coja5304_c0_seq1	ENSGALG00000001428	EF hand domain family, member D1	calcium-binding protein	0.26	0.678065	1.62777	P + GE	N	0.0110004	0.163534	0.0672665	0.995816	711	FG	9
Coja14574_c0_seq1	ENSGALG00000002623	Procollagen C-endopeptidase enhancer 2	transporter; apolipoprotein; membrane-bound signaling molecule; receptor; metalloprotease; serine protease; oxidase; metalloprotease; serine protease; extracellular matrix protein; enzyme modulator; cell adhesion molecule	0.26	0.43844	0.722953	P	Y				0.863402			9
Coja11096_c0_seq1	No hit	Novel		0.26	0.420518	0.082064	P	N
Coja5019_c0_seq1	ENSGALG00000009899	Cullin-associated and neddylation-dissociated 1	transcription factor	0.26	0.297862	0.839926	P + GE	N	5.1e-05	0.0510029	0.001	0.999138	3477		1
Coja16447_c0_seq1	ENSGALG00000014800	ATPase, H+ transporting, lysosomal 7kDa, V1 subunit A	ATP synthase; anion channel; ligand-gated ion channel; ligand-gated ion channel; DNA binding protein; hydrolase	0.26	0.153831	1.03364	P + GE	N	0.00156294	0.0779045	0.0200623	1	1851		1
Coja289758_c0_seq1	Not ortholog			0.26	0.133193	-0.593286	P	N				0.876448		FG	1
Coja18052_c0_seq1	ENSGALG00000005921	12K serum protein, beta-2-m cross-reactiveUncharacterized protein		0.26	0.049694	-0.348358	P	Y				1		L	6
Coja18510_c0_seq1	ENSGALG00000007699	Ribosomal protein S25		0.25	6.07993	-0.267769	P	N	0.0106954	0.382219	0.0279823	0.742857	375		24
Coja12932_c0_seq1	ENSGALG00000012415	Protein disulfide isomerase family A, member 4	isomerase	0.25	1.67452	1.34893	P + GE	Y	0.0224578	0.0823015	0.272873	0.982484	1881		2
Coja16574_c0_seq1	ENSGALG00000001501	Mitogen-activated protein kinase 1	non-receptor serine/threonine protein kinase; non-receptor serine/threonine protein kinase	0.25	0.739072	1.20808	P + GE	N	0.00199324	0.0962704	0.0207046	0.993789	963		15
Coja4718_c0_seq1	ENSGALG00000002777	Acetyl-Coenzyme A acyltransferase 2 (mitochondrial 3-oxoacyl-Coenzyme A thiolase)	acetyltransferase	0.25	0.569515	-0.27023	P	N	0.0119822	0.107929	0.11102	0.997487	1191	L	Z
Coja13601_c0_seq1	ENSGALG00000007326	Phosphomannomutase 2	mutase	0.25	0.424907	1.74629	P + GE	N	0.00798649	0.223706	0.0357008	0.980159	741	FG	14
Coja9481_c0_seq1	ENSGALG00000010187	Solute carrier family 1 (neuronal/epithelial high affinity glutamate transporter, system Xag), member 1	cation transporter	0.25	0.359606	1.10324	P + GE	N	0.0172531	0.120517	0.143159	0.998113	1581	FG	Z
Coja6111_c0_seq1	ENSGALG00000008009	B-cell receptor-associated protein 29	transporter; membrane traffic protein	0.25	0.347866	0.0597146	P	N	0.0284727	0.159473	0.178543	0.995902	729		1
Coja14715_c0_seq2	ENSGALG00000023936	Uncharacterized protein	dehydrogenase; reductase	0.25	0.29911	1.25349	P	N	0.00579206	0.153013	0.0378533	0.996063	759		21
Coja10339_c0_seq1	ENSGALG00000021450	Uncharacterized protein	dehydrogenase; reductase	0.25	0.0447398	-0.0272655	P	N				0.981061		L	11
Coja14865_c0_seq1	ENSGALG00000016088	T-complex protein 1 subunit eta	chaperonin	0.24	0.669004	-0.167797	P	N	0.144823	0.378231	0.382896	0.975926	1593		4
Coja10443_c0_seq1	ENSGALG00000013041	Chaperonin containing TCP1, subunit 5 (epsilon)	chaperonin	0.24	0.646948	-0.146771	P	N	0.00183325	0.165406	0.0110834	0.990842	1623		2
Coja4558_c0_seq1	ENSGALG00000012784	Thioredoxin domain containing 5	isomerase	0.24	0.646397	0.718158	P + GE	Y	0.0173698	0.109307	0.158908	0.612048	762	FG	2
Coja4936_c0_seq1	ENSGALG00000017163	Uncharacterized protein	acetyltransferase	0.24	0.378477	-0.647448	P	N	0.0211551	0.189578	0.11159	0.978049	1227	L	1
Coja12994_c0_seq1	ENSGALG00000005398	Hydroxyacylglutathione hydrolase	hydrolase	0.24	0.247337	-0.108597	P	N	0.00657434	0.116985	0.0561984	0.905923	780		14
Coja54009_c0_seq1	ENSGALG00000007509	PREDICTED: similar to MGC68706 protein isoform 1	heterotrimeric G-protein	0.24	0.226339	0.07925	P	N				0.997368			20
Coja105197_c0_seq1	Not ortholog			0.24	0.184545	0.26924	P	N				0.538462			5
Coja15649_c0_seq1	ENSGALG00000015881	Copine III	membrane traffic protein	0.24	0.17524	0.598715	P	N	0.0095697	0.104217	0.0918248	0.985185	1599	FG	2
Coja9079_c0_seq1	Not ortholog			0.24	0.153867	0.171887	P	N				0.544944			10
Coja236907_c0_seq1	Not ortholog			0.24	0.030497	0.406298	P	N				0.116981		T	4
Coja19990_c0_seq1	Not ortholog			0.24	0.0166457	-0.88662	P	N				0.971678		T	6
Coja5457_c0_seq1	ENSGALG00000011560	PARK2 co-regulated		0.24	0.00304266		P	N	0.0364144	0.0916645	0.397257	1	699	T	3
Coja463296_c0_seq1	Not ortholog			0.24	0.00105585		P	N							25
Coja402108_c0_seq1	Not ortholog			0.24	0.0005415		P	N				0.223158		T	3
Coja4947_c0_seq1	ENSGALG00000008671	ST8 alpha-N-acetyl-neuraminide alpha-2,8-sialyltransferase 6	glycosyltransferase	0.23	2.43469	2.97668	P + GE	N	0.111537	0.222914	0.500359	0.929648	1191	FG	2
Coja18567_c0_seq1	Not ortholog			0.23	2.19638	-0.0829768	P	N				0.424242		L	5
Coja8434_c0_seq1	ENSGALG00000012420	Beta-galactoside-binding lectin	signaling molecule; cell adhesion molecule	0.23	0.565359	-1.85395	P	N	0.0246243	0.128984	0.19091	0.992647	405	FG	1
Coja17112_c0_seq1	ENSGALG00000007215	Uncharacterized protein	microtubule binding motor protein	0.23	0.416827	0.681783	P + GE	N	0.000144558	0.144558	0.001	0.998966	2898		2
Coja16082_c0_seq1	ENSGALG00000015777	Inositol(myo)-1(or 4)-monophosphatase 1	phosphatase; phosphatase	0.23	0.199695	0.873636	P + GE	N	0.00476987	0.12458	0.0382875	0.996416	834		2
Coja17261_c0_seq1	ENSGALG00000011805	Uncharacterized protein	glycosyltransferase	0.23	0.193175	0.37089	P	Y	0.0361492	0.131959	0.273943	0.998073	1554	L	4
Coja8128_c0_seq1	No hit	Novel		0.23	0.110966	-0.382847	P	N
Coja353138_c0_seq1	ENSGALG00000008831	Galectin-related protein	signaling molecule; cell adhesion molecule	0.23	0.0761494	-0.399194	P	N	0.00402632	0.120975	0.0332821	0.761628	393	FG	3
Coja21055_c0_seq1	Not ortholog			0.23	0.0309576	-0.507671	P	N				0.575893		L	3
Coja18600_c0_seq1	ENSGALG00000002157	Uncharacterized protein	ribosomal protein	0.22	5.4108	-0.578838	P	N				0.991736			10
Coja12308_c0_seq1	ENSGALG00000000054	Ornithine aminotransferase	transaminase	0.22	2.81908	1.41152	P + GE	N	0.00832786	0.159943	0.0520676	1	1314		6
Coja15874_c0_seq1	ENSGALG00000000608	Hypothetical protein LOC41586	G-protein coupled receptor; cell junction protein; cadherin	0.22	1.56109	0.856648	P	Y	0.0735616	0.350234	0.210036	1.00137	2181	M	11
Coja10874_c0_seq1	ENSGALG00000005869	Coatomer protein complex, subunit gamma	vesicle coat protein	0.22	1.2298	1.42956	P + GE	N	0.000606465	0.136904	0.00442987	0.998857	2622		12
Coja22588_c0_seq1	No hit	Novel		0.22	0.901206	-0.246183	P	N
Coja17571_c0_seq1	ENSGALG00000011330	Uncharacterized protein	hydrolase; microtubule binding motor protein	0.22	0.398536	0.122714	P	N	0.00449453	0.127787	0.035172	0.995911	13935		5
Coja10051_c0_seq1	Not ortholog			0.22	0.311114	-0.456538	P	N				0.972441		L	8
Coja17106_c0_seq1	ENSGALG00000023424	Uncharacterized protein		0.22	0.292031	5.30842	P + GE	N				0.969388		FG	6
Coja37229_c0_seq1	ENSGALG00000010410	Profilin 2		0.22	0.202586	-0.592621	P	N	0.0695304	0.261311	0.266083	0.990991	330		9
Coja12858_c0_seq1	ENSGALG00000010185	Heat shock 7kDa protein 4-like	Hsp70 family chaperone	0.22	0.195734	0.583899	P	N	0.00887462	0.100653	0.0881704	0.998815	2529	T	4
Coja20490_c0_seq1	ENSGALG00000015504	Tocopherol (alpha) transfer protein	transporter; transfer/carrier protein	0.22	0.142529	0.304823	P	N	0.0299541	0.0957599	0.312804	0.978648	828	L	2
Coja1698_c0_seq1	ENSGALG00000012872	Uncharacterized protein	serine protease inhibitor	0.22	0.109399	1.1121	P	N	0.0675967	0.127655	0.529526	1.01956	1218	FG	2
Coja206916_c0_seq1	Not ortholog			0.22	0.0988907	5.34635	P + GE	Y				0.331027			4
Coja15550_c0_seq1	ENSGALG00000005114	Uncharacterized protein	signaling molecule; esterase; lipase	0.22	0.0585942	-1.63647	P	Y				0.968366		L	11
Coja4256_c0_seq1	ENSGALG00000007382	Uncharacterized protein	deaminase	0.22	0.0226108	0.237515	P	N				0.705882		L	21
Coja12405_c0_seq1	ENSGALG00000023070	Uncharacterized protein	serine protease inhibitor	0.22	0.0186411	-0.323987	P	Y	0.08164	0.178161	0.458237	0.997653	1275	L	5
Coja12217_c0_seq1	No hit	Novel		0.21	9.04312	-0.611442	P	N
Coja4809_c0_seq1	No hit	Novel		0.21	2.86777	-0.467696	P	N
Coja10393_c0_seq1	ENSGALG00000011905	Catenin (cadherin-associated protein), beta 1, 88kDa	storage protein; signaling molecule; cytoskeletal protein; cell adhesion molecule	0.21	1.51517	0.513734	P	N	8.31e-05	0.0830529	0.001	0.998721	2343		2
Coja5083_c0_seq1	Not ortholog			0.21	1.08782	0.719492	P + GE	N				0.428854			Z
Coja5854_c0_seq1	ENSGALG00000009039	Neural proliferation, differentiation and control, 1	transcription factor	0.21	0.619159	1.6891	P + GE	Y	0.0275287	0.252785	0.108902	1.00362	807	FG	17
Coja22143_c0_seq1	ENSGALG00000015821	Chaperonin containing TCP1, subunit 8 (theta)	chaperonin	0.21	0.532872	-0.166179	P	N	0.00264802	0.116601	0.0227101	0.998205	1665		1
Coja24976_c0_seq1	ENSGALG00000004442	Pyrophosphatase (inorganic) 1	pyrophosphatase	0.21	0.514096	0.564523	P + GE	N	0.00995637	0.225104	0.04423	0.944625	870	L	6
Coja46610_c0_seq1	ENSGALG00000016993	Succinate-CoA ligase, ADP-forming, beta subunit	ligase	0.21	0.355218	0.0570475	P	N	0.00597207	0.0716859	0.0833088	0.997845	1389		1
Coja16305_c0_seq1	ENSGALG00000001242			0.21	0.32954	0.132673	P	Y				0.993827			unknown
Coja17158_c0_seq1	ENSGALG00000006757	Xylosyltransferase I	glycosyltransferase	0.21	0.257164	1.79852	P + GE	N	0.00814122	0.164807	0.0493984	0.879518	2190	FG	14
Coja15505_c0_seq1	ENSGALG00000006723	Uncharacterized protein	isomerase	0.21	0.256407	0.61696	P	N				0.978632		L	2
Coja15903_c0_seq1	ENSGALG00000002536	Syntaxin-2	SNARE protein	0.21	0.236725	0.871612	P + GE	N	0.0634041	0.239058	0.265225	0.89547	852		15
Coja6153_c0_seq1	ENSGALG00000007102	Malectin		0.21	0.231827	1.71931	P + GE	N	0.0343126	0.168997	0.203037	0.872792	846		15
Coja10703_c0_seq1	ENSGALG00000006250	Trafficking protein particle complex 2-like		0.21	0.221603	0.0525407	P	N	0.00033922	0.33922	0.001	0.992857	417		11
Coja31154_c0_seq1	ENSGALG00000009803	Microsomal glutathione S-transferase 2	transferase	0.21	0.207076	0.00267448	P	Y	0.069307	0.13574	0.510587	0.991525	351	L	4
Coja4359_c0_seq1	Not ortholog			0.21	0.188909	-0.675629	P	N				0.95			4
Coja4085_c0_seq1	No hit	Novel		0.21	0.139906	0.498434	P	N
Coja18314_c0_seq1	ENSGALG00000002868	6S ribosomal protein L26	ribosomal protein	0.2	6.58476	-0.589451	P	N				0.868263			13
Coja18434_c0_seq1	ENSGALG00000015195	4S ribosomal protein S15	ribosomal protein	0.2	5.61663	-0.361721	P	N				0.935065			28
Coja4413_c0_seq1	ENSGALG00000008424	Calmodulin-like 3	calmodulin	0.2	1.63429	0.902728	P + GE	N	0.000382078	0.382078	0.001	0.955128	447	FG	1
Coja21372_c0_seq1	ENSGALG00000012311	Ubiquitin-conjugating enzyme E2D 3	ligase	0.2	1.36191	0.305141	P	N	2.72e-05	0.0271559	0.001	0.993243	441	U	4
Coja4924_c0_seq1	ENSGALG00000009153	Coatomer protein complex, subunit alpha		0.2	0.962104	1.22406	P + GE	N	0.0422756	0.208634	0.202631	0.668722	3399		25
Coja11088_c0_seq1	ENSGALG00000007462	Uncharacterized protein	cysteine protease; cysteine protease	0.2	0.67463	0.66412	P + GE	Y	0.025021	0.172296	0.145221	0.986928	906		20
Coja34235_c0_seq1	ENSGALG00000010689	Protein mago nashi homolog		0.2	0.441686	-0.378143	P	N	0.000369269	0.369269	0.001	0.986486	438		8
Coja4357_c0_seq1	ENSGALG00000008015	TMEM189-UBE2V1 readthrough	ligase	0.2	0.368673	0.0100387	P	N	5.72e-05	0.0572401	0.001	0.993243	441		20
Coja37015_c0_seq1	Not ortholog			0.2	0.34635	-0.0876952	P	N				0.512195			26
Coja13470_c0_seq1	ENSGALG00000011128	Proteasome (prosome, macropain) 26S subunit, non-ATPase, 14	transcription factor	0.2	0.338004	0.385464	P	N	8.42e-05	0.0841904	0.001	0.966777	900		7
Coja30357_c0_seq1	ENSGALG00000007737	Uncharacterized protein	acetyltransferase; acyltransferase; dehydrogenase; hydratase; ligase; epimerase/racemase	0.2	0.230977	-0.224158	P	N	0.046351	0.217238	0.213365	0.983051	882	L	14
Coja3154_c0_seq1	Not ortholog			0.2	0.187744	2.89538	P + GE	N				0.650862			3
Coja6975_c0_seq1	ENSGALG00000017219	Chromosome 11 open reading frame 54		0.2	0.156467	0.420838	P	N	0.015333	0.161789	0.0947715	0.969325	948	L	1
Coja16213_c0_seq1	ENSGALG00000008534	Polymerase (RNA) II (DNA directed) polypeptide H	nucleotidyltransferase; DNA-directed RNA polymerase	0.2	0.152747	-0.477637	P	N				0.993377			9
Coja490080_c0_seq1	ENSGALG00000012893	Pleiotrophin	cytokine	0.2	0.0767047	2.17985	P + GE	Y	0.000123637	0.123637	0.001	0.777108	453	FG	1
Coja4933_c0_seq1	ENSGALG00000015339	Ribosomal protein L24	ribosomal protein	0.19	5.05841	-0.304823	P	N	0.000114094	0.114094	0.001	0.993671	471		1
Coja5198_c0_seq1	ENSGALG00000013155	Uncharacterized protein	mRNA splicing factor; ribonucleoprotein; enzyme modulator	0.19	2.43974	0.392579	P	N				1.00843			2
Coja24719_c0_seq1	ENSGALG00000005357	Coatomer protein complex, subunit beta 2 (beta prime)	vesicle coat protein	0.19	2.04529	1.90424	P + GE	N	0.00434397	0.164174	0.0264596	0.669584	1929		9
Coja31134_c0_seq1	ENSGALG00000005551	Dickkopf homolog 3		0.19	1.68878	1.06696	P + GE	N	0.0361604	0.138673	0.260759	0.880342	927	FG	5
Coja13391_c0_seq1	ENSGALG00000016129	Tissue specific transplantation antigen P35B	oxidoreductase; dehydratase; epimerase/racemase	0.19	0.978642	1.68079	P + GE	N	0.0144289	0.240874	0.059902	0.996169	780	FG	2
Coja24374_c0_seq1	ENSGALG00000001415	Ubiquitin-conjugating enzyme E2L 3	ligase	0.19	0.774247	0.243766	P	N	4.74e-05	0.0473876	0.001	0.992701	408		15
Coja15399_c0_seq1	ENSGALG00000005509	Dihydropyrimidine dehydrogenase	dehydrogenase; reductase	0.19	0.705412	1.75768	P + GE	N	0.0282837	0.135001	0.209508	0.99895	2847	M	8
Coja5843_c0_seq1	Not ortholog			0.19	0.571294	-0.412105	P	Y				0.992958			7
Coja6100_c0_seq1	Not ortholog			0.19	0.542095	1.29411	P + GE	N				0.0612245		FG	1
Coja4870_c0_seq1	ENSGALG00000004245	Nudix (nucleoside diphosphate linked moiety X)-type motif 1	phosphorylase; hydrolase	0.19	0.521505	1.41738	P + GE	N	0.0600245	0.204432	0.293616	0.913295	468	L	14
Coja12773_c0_seq1	ENSGALG00000004005	PREDICTED: similar to aflatoxin aldehyde reductase	reductase	0.19	0.335688	0.252582	P	N				0.869565		L	21
Coja16841_c0_seq1	ENSGALG00000004375	Vacuolar protein sorting 35	membrane traffic protein	0.19	0.265995	0.222548	P	N	0.000677408	0.0859515	0.00788128	0.998745	2388	U	11
Coja135303_c0_seq1	Not ortholog			0.19	0.218151	0.131214	P	N				0.1981		FG	2
Coja182787_c0_seq1	ENSGALG00000004355	Mitochondrial calcium uniporter		0.19	0.186113	-0.14405	P	N	0.00787913	0.0912538	0.0863431	0.932722	915	FG	6
Coja146439_c0_seq1	Not ortholog			0.19	0.17307	0.871406	P	N				0.177292			Z
Coja9158_c0_seq1	ENSGALG00000016313	Glutamate-cysteine ligase, catalytic subunit	ligase	0.19	0.158489	-0.169306	P	N	0.00322196	0.160069	0.0201286	0.998296	1758		3
Coja16624_c0_seq1	ENSGALG00000008736	Patatin-like phospholipase domain containing 7	esterase	0.19	0.147103	0.091417	P	N	0.0526012	0.188969	0.278359	1.00151	3894		17
Coja17344_c0_seq1	ENSGALG00000002747	Fatty acid synthase	acyltransferase; methyltransferase; dehydrogenase; ligase; esterase	0.19	0.141531	0.607158	P	N	0.0123608	0.107396	0.115095	0.999602	7536	L	18
Coja45100_c0_seq1	Not ortholog			0.19	0.112376	-0.259332	P	N				0.963504		L	15
Coja11826_c0_seq1	Not ortholog			0.19	0.0204324	-2.76668	P	N				0.567776		T	15
Coja26899_c0_seq1	ENSGALG00000004047	Uncharacterized protein	oxidoreductase; dehydratase; epimerase/racemase	0.18	2.29569	2.31444	P + GE	N	0.0380072	0.426395	0.0891362	0.985795	1041	FG	23
Coja4779_c0_seq1	ENSGALG00000003362	Acyl-CoA synthetase short-chain family member 2	dehydrogenase; ligase	0.18	0.77455	0.544882	P	N	0.0193526	0.101739	0.190217	0.996737	1830		20
Coja16408_c0_seq1	ENSGALG00000002576	Delta-2 crystallin	lyase	0.18	0.688508	0.601279	P	N	0.0153756	0.147347	0.10435	0.748927	1050	FG	19
Coja12938_c0_seq1	ENSGALG00000009975	Chaperonin containing TCP1, subunit 2 (beta)	chaperonin	0.18	0.577922	0.237138	P	N	0.000919014	0.121776	0.00754673	0.998134	1605		1
Coja14436_c0_seq1	ENSGALG00000011429	Leukotriene A4 hydrolase	metalloprotease; metalloprotease	0.18	0.516749	0.281017	P	N	0.0207349	0.153157	0.135383	0.845024	1554		1
Coja15020_c0_seq1	ENSGALG00000005608	Solute carrier family 9, subfamily A (NHE3, cation proton antiporter 3), member 3 regulator 2		0.18	0.408494	1.12127	P + GE	N	0.00559808	0.17556	0.0318869	0.997118	1038	FG	14
Coja9486_c0_seq1	ENSGALG00000004852	Uncharacterized protein	hydrolase; small GTPase; microtubule family cytoskeletal protein	0.18	0.281154	0.0674095	P	N				0.910903			17
Coja7443_c0_seq1	ENSGALG00000015142	Uncharacterized protein	cell junction protein; cadherin	0.18	0.233505	0.018057	P	Y	0.0576413	0.127064	0.453641	0.99725	3267	FG	2
Coja23185_c0_seq1	ENSGALG00000003495	Aldehyde dehydrogenase 9 family, member A1	dehydrogenase	0.18	0.214995	-0.0834953	P	Y	0.022025	0.170455	0.129213	0.934545	1542	L	8
Coja16668_c0_seq1	ENSGALG00000005079	Vinculin	non-motor actin binding protein; cell adhesion molecule	0.18	0.185911	0.471263	P	N	0.00333654	0.145088	0.0229966	0.99904	3117		6
Coja17098_c0_seq1	ENSGALG00000008983	Guanine nucleotide binding protein (G protein), beta polypeptide 4	hydrolase; heterotrimeric G-protein	0.18	0.136701	0.352756	P	N	0.000126654	0.126654	0.001	0.947368	1020		9
Coja263111_c0_seq1	Not ortholog			0.18	0.0425732	-0.158681	P	N				0.331915		U	14
Coja24228_c0_seq1	ENSGALG00000016210	CMP-N-acetylneuraminate-beta-galactosamide-alpha-2,3-sialyltransferase 1	glycosyltransferase	0.17	3.56412	2.01804	P + GE	N	0.0258871	0.128477	0.201492	0.997085	1026	FG	2
Coja6161_c0_seq1	ENSGALG00000002103	Tubulin polymerization-promoting protein family member 3	non-motor microtubule binding protein	0.17	1.67612	-0.628322	P	N				0.928994		FG	11
Coja5724_c0_seq1	ENSGALG00000010839	Signal peptidase complex subunit 3 homolog	protease; protease	0.17	1.30678	0.574637	P + GE	N	0.0186984	0.112943	0.165556	1	402		4
Coja43693_c0_seq1	ENSGALG00000012698	Carbohydrate (chondroitin 4) sulfotransferase 11	transferase	0.17	1.24855	6.33646	P + GE	N	0.0671204	0.394387	0.170189	0.88125	957	FG	1
Coja15891_c0_seq1	ENSGALG00000008780	Uncharacterized protein	glycosidase	0.17	0.73489	2.38665	P + GE	Y	0.0384464	0.162309	0.236872	0.963585	1068	M	8
Coja10963_c0_seq1	Not ortholog			0.17	0.659197	-0.0952205	P	N				0.96679		U	2
Coja15301_c0_seq1	ENSGALG00000011637	T-complex 1	chaperonin	0.17	0.554368	0.00956425	P	N	0.00451381	0.226966	0.0198876	0.99823	1674		3
Coja42226_c0_seq1	Not ortholog			0.17	0.382819	0.573006	P	N				0.434123			Z
Coja15748_c0_seq2	ENSGALG00000004874	Peptidyl-prolyl cis-trans isomerase	isomerase	0.17	0.359038	-0.345873	P	N	0.000188093	0.188093	0.001	0.994382	531	U	21
Coja13450_c0_seq1	ENSGALG00000021025	Uncharacterized protein		0.17	0.32387	2.78765	P + GE	N				1		FG	20
Coja9821_c0_seq1	Not ortholog			0.17	0.284684	0.327691	P	N				0.344017			5
Coja14054_c0_seq1	ENSGALG00000012245	Alcohol dehydrogenase 5 (class III), chi polypeptide	dehydrogenase; reductase	0.17	0.276082	-0.354576	P	N	0.0282271	0.0840923	0.335668	0.997333	1122	L	4
Coja48071_c0_seq1	ENSGALG00000014805	Mak3 homolog	acetyltransferase	0.17	0.191401	-0.0442971	P	N	2.46e-05	0.0245697	0.001	0.994152	510		1
Coja16366_c0_seq1	ENSGALG00000019436	MAL2 proteolipid protein	myelin protein; membrane traffic protein	0.17	0.185049	0.873353	P	N	0.0337414	0.164646	0.204934	0.994413	534		2
Coja57721_c0_seq1	ENSGALG00000015405	Prolyl endopeptidase	serine protease; serine protease	0.17	0.184537	0.489764	P	N	0.0141556	0.0946402	0.149573	0.998594	2130		3
Coja144873_c0_seq1	ENSGALG00000015345	Absent in melanoma 1	structural protein	0.17	0.160629	0.553907	P	N	0.0486216	0.138936	0.349957	0.998971	2808	FG	3
Coja3500_c0_seq1	ENSGALG00000002501	Vitamin K epoxide reductase complex, subunit 1-like 1	oxidoreductase	0.17	0.129241	0.99402	P + GE	N	0.00783243	0.14151	0.0553489	1.02439	489		19
Coja107996_c0_seq1	ENSGALG00000014496	Prominin 1	membrane traffic protein	0.17	0.128441	4.70076	P + GE	N	0.0108393	0.093789	0.115571	0.618224	1623		4
Coja237613_c0_seq1	ENSGALG00000000750	Calpain 5	cysteine protease; cysteine protease; annexin; calmodulin	0.17	0.0875598	0.181934	P	N	0.00516816	0.126211	0.0409487	0.797508	1536	FG	1
Coja545988_c0_seq1	Not ortholog			0.17	0.0172423	-0.930706	P	N				0.126412			1
Coja11115_c0_seq1	ENSGALG00000004414	Leucine zipper protein 2		0.17	0.00441058		P	Y	0.0926718	0.291383	0.318041	0.935484	738	T	5
Coja12392_c0_seq3	ENSGALG00000023986	Uncharacterized protein	serine protease; serine protease	0.17	0.00403464	-0.717684	P	Y				0.962712		T	1
Coja7905_c0_seq1	ENSGALG00000004219	Proteasome (prosome, macropain) 26S subunit, non-ATPase, 13	enzyme modulator	0.16	0.557613	-0.0985233	P	N				1.02145			5
Coja14906_c0_seq1	ENSGALG00000001862	Alpha-N-acetylgalactosaminide alpha-2,6-sialyltransferase 1	glycosyltransferase	0.16	0.534376	2.35629	P + GE	N	0.0663048	0.102178	0.648916	0.998236	1695	FG	18
Coja12889_c0_seq1	ENSGALG00000010298	Dynactin 6	microtubule binding motor protein	0.16	0.438536	0.348738	P	N	0.00253126	0.313089	0.00808479	0.994536	546		4
Coja4957_c0_seq1	ENSGALG00000017282	NADH dehydrogenase (ubiquinone) 1 alpha subcomplex, 9, 39kDa	dehydrogenase; reductase	0.16	0.364404	-0.237099	P	N	0.028098	0.102012	0.275437	1.00528	1134	L	1
Coja24868_c0_seq1	ENSGALG00000002716	Transmembrane and coiled-coil domains 1		0.16	0.347416	0.241063	P	Y	0.000207716	0.207716	0.001	1	564		8
Coja6089_c0_seq1	ENSGALG00000006061	RAP2C, member of RAS oncogene family	small GTPase	0.16	0.165993	0.54596	P	N	0.00438095	0.150194	0.0291686	0.933673	549	U	4
Coja3371_c0_seq1	ENSGALG00000015473	ADP-ribosylarginine hydrolase	hydrolase; G-protein modulator	0.16	0.143245	-0.25971	P	Y	0.05408	0.210792	0.256556	0.997409	1155		1
Coja13205_c0_seq1	ENSGALG00000016089	Protease-associated domain containing 1		0.16	0.123582	0.0782136	P	Y	0.000303942	0.303942	0.001	0.993976	495		4
Coja5206_c0_seq1	ENSGALG00000011798	Heme binding protein 1		0.16	0.105338	-0.0743251	P	N	0.0213195	0.113615	0.187647	0.994737	567	L	1
Coja135743_c0_seq1	ENSGALG00000015177	Guanine nucleotide binding protein (G protein), q polypeptide	heterotrimeric G-protein	0.16	0.083704	0.66724	P	N	0.000105882	0.105882	0.001	0.997222	1077		Z
Coja10373_c0_seq1	No hit	Novel		0.15	8.34507	-0.186043	P	N
Coja4804_c0_seq1	ENSGALG00000012172	Ribosomal protein L3	ribosomal protein	0.15	5.99952	-0.0913899	P	N	0.00492823	0.192685	0.0255766	0.99505	1209		1
Coja22026_c0_seq1	Not ortholog			0.15	1.47794	1.14321	P + GE	N				0.994975			6
Coja17318_c0_seq1	ENSGALG00000003835	Sarcoplasmic/endoplasmic reticulum calcium ATPase 2	cation transporter; ion channel; hydrolase	0.15	0.809123	-2.57781	P	N	0.00198476	0.119692	0.0165823	0.999039	3123		15
Coja12423_c0_seq1	ENSGALG00000008985	Sorcin	transmembrane receptor regulatory/adaptor protein; cysteine protease; cysteine protease; annexin; calmodulin	0.15	0.762944	0.740025	P + GE	N	0.0194517	0.125486	0.15501	0.834171	594		2
Coja10855_c0_seq1	ENSGALG00000000349	Uncharacterized protein	hydrolase	0.15	0.663921	0.160914	P	N	0.000231924	0.231924	0.001	0.995157	1233		27
Coja14409_c0_seq1	Not ortholog			0.15	0.655082	1.42056	P + GE	N				1.16781		FG	12
Coja16234_c0_seq1	Not ortholog			0.15	0.642431	0.368344	P	N				0.815789		FG	3
Coja5088_c0_seq1	ENSGALG00000016430	Pyruvate dehydrogenase (lipoamide) alpha 1	dehydrogenase	0.15	0.557728	0.0199176	P	Y	0.0118921	0.189108	0.0628854	0.9975	1197		1
Coja10195_c0_seq1	ENSGALG00000012408	Proteasome (prosome, macropain) 26S subunit, ATPase, 6	hydrolase	0.15	0.480279	-0.40822	P	N	0.000131102	0.131102	0.001	0.997525	1209		5
Coja28796_c0_seq1	ENSGALG00000009325	Obg-like ATPase 1	G-protein	0.15	0.427467	0.594477	P + GE	N	0.0015372	0.117581	0.0130736	0.997481	1188		7
Coja33366_c0_seq1	ENSGALG00000013599	N-acylsphingosine amidohydrolase (acid ceramidase) 1		0.15	0.350745	-0.184287	P	Y	0.0216952	0.129674	0.167306	1.00254	1179		4
Coja13785_c0_seq1	ENSGALG00000003215	Penta-EF-hand domain containing 1		0.15	0.2578	0.123241	P	N				0.630037		U	unknown
Coja224796_c0_seq1	ENSGALG00000006722			0.15	0.241716	0.265878	P	N				0.707106		FG	24
Coja8136_c0_seq1	Not ortholog			0.15	0.217086	0.0479863	P	N				0.967603		L	3
Coja5973_c0_seq1	ENSGALG00000012312	Uncharacterized protein	transaminase	0.15	0.194755	-0.517648	P	N	0.00655008	0.183294	0.0357354	0.901602	1257	L	1
Coja125390_c0_seq1	ENSGALG00000007645	Uncharacterized protein	membrane traffic protein	0.15	0.182323	-0.77291	P	N				0.968137		FG	6
Coja14222_c0_seq1	ENSGALG00000004707	CSE1 chromosome segregation 1-like (yeast)	transporter; small GTPase	0.15	0.17402	-0.0840286	P	N	0.00960581	0.115595	0.0830987	1.04733	2913	T	20
Coja10320_c0_seq1	ENSGALG00000006179	6S ribosomal protein L13	ribosomal protein	0.14	8.28058	-0.272513	P	N	0.00825873	0.401895	0.0205495	0.995283	633		11
Coja13764_c0_seq1	No hit	Novel		0.14	4.39329	-0.644558	P	N
Coja21644_c0_seq1	ENSGALG00000007089	ER lumen protein retaining receptor	receptor; membrane trafficking regulatory protein	0.14	2.79218	1.43989	P + GE	N	0.00198198	0.025918	0.0764714	0.995305	636		14
Coja6158_c0_seq1	ENSGALG00000016878	Transmembrane 9 superfamily member 2	transporter	0.14	2.24728	1.48541	P + GE	Y	0.00717299	0.117811	0.0608855	0.947289	1953	FG	1
Coja6155_c0_seq1	ENSGALG00000003815	Ribophorin II	glycosyltransferase	0.14	1.98051	1.52466	P + GE	N	0.0117204	0.105754	0.110828	0.96038	1893		20
Coja23252_c0_seq1	ENSGALG00000017675	Uncharacterized protein	dehydrogenase; reductase	0.14	0.775811	-0.434009	P	N	0.0144618	0.426511	0.0339072	0.990521	627		5
Coja12866_c0_seq1	ENSGALG00000002891	Acyl-Coenzyme A dehydrogenase, long chain	transferase; dehydrogenase; oxidase	0.14	0.702311	-0.756263	P	N	0.0265059	0.142817	0.185594	0.956019	1293	L	7
Coja18991_c0_seq1	ENSGALG00000003475	ATP citrate lyase	transferase; lyase; ligase	0.14	0.65938	1.755	P + GE	N	0.0107116	0.185146	0.0578549	0.999087	3273	L	27
Coja13999_c0_seq1	ENSGALG00000005299	Uncharacterized protein	transfer/carrier protein; annexin	0.14	0.613037	0.304466	P	N	0.0142408	0.119737	0.118934	0.75974	1377	FG	6
Coja14874_c0_seq1	ENSGALG00000000454	Karyopherin (importin) beta 1	transporter; transfer/carrier protein	0.14	0.457534	0.332567	P	N	0.00251789	0.108344	0.0232399	1	2529		27
Coja37195_c0_seq1	ENSGALG00000012138	Septin 7	small GTPase; cytoskeletal protein	0.14	0.413294	-0.156825	P	N	0.001497	0.0641581	0.023333	1.01442	1245		2
Coja83838_c1_seq1	ENSGALG00000006903	Uncharacterized protein	small GTPase; cytoskeletal protein	0.14	0.411714	0.385029	P	N	0.0141981	0.224895	0.063132	0.859794	1281	FG	13
Coja44944_c0_seq1	ENSGALG00000017447	Osteoclast stimulating factor 1		0.14	0.299218	0.227764	P	N	0.0163581	0.133492	0.12254	0.990698	642		Z
Coja12816_c0_seq1	ENSGALG00000002162	Aconitase 1, soluble	dehydratase; hydratase	0.14	0.292734	0.666913	P + GE	N	0.00797017	0.120154	0.0663327	0.998876	2667	L	Z
Coja11862_c0_seq1	ENSGALG00000008315	Unc-45 homolog A (C. elegans)	chaperone	0.14	0.246845	0.585671	P	N	0.0379454	0.308817	0.122874	0.90584	2271		10
Coja16261_c1_seq1	ENSGALG00000010617	Glutaminyl-peptide cyclotransferase	transferase	0.14	0.239799	1.04036	P + GE	N	0.0221771	0.153627	0.144357	0.92033	1089	T	3
Coja14710_c0_seq1	ENSGALG00000008701	Xanthine dehydrogenase	dehydrogenase; oxidase	0.14	0.213719	0.960487	P	N	0.0124524	0.115438	0.10787	0.99851	4023	L	3
Coja19183_c0_seq1	ENSGALG00000002030	Adenosylhomocysteinase	hydrolase	0.14	0.161733	-0.749171	P	N	0.00475263	0.115955	0.0409869	0.986333	1299	L	20
Coja13807_c0_seq1	ENSGALG00000012310	V-ral simian leukemia viral oncogene homolog A (ras related)	small GTPase	0.14	0.130686	-0.0630438	P	N	9.27e-05	0.0926751	0.001	0.995169	618		2
Coja4907_c0_seq1	ENSGALG00000022586	Hemopexin		0.14	0.0752052	-0.851024	P	Y	0.062221	0.419615	0.148281	0.981818	492	L	unknown
Coja464905_c0_seq1	Not ortholog			0.14	0.0460249	-0.893484	P	N				0.752542		FG	2
Coja354120_c0_seq1	No hit	Novel		0.14	0.0340176	-1.43984	P	N
Coja328030_c0_seq1	ENSGALG00000009444	HHIP-like 2	G-protein coupled receptor	0.14	0.0104328	-0.273894	P	N	0.143312	0.334552	0.428371	0.226704	570		3
Coja4906_c0_seq1	No hit	Novel		0.13	8.25456	-0.2108	P	N
Coja18759_c0_seq1	ENSGALG00000008590	Eukaryotic translation elongation factor 1 beta 2	translation elongation factor	0.13	5.39841	-0.344604	P	N	0.000122548	0.122548	0.001	0.995556	672		7
Coja17340_c0_seq1	ENSGALG00000005966	Uncharacterized protein	transporter; membrane traffic protein	0.13	1.4069	1.77325	P + GE	N	0.00391436	0.15095	0.0259314	0.993711	1428	FG	12
Coja21646_c0_seq1	ENSGALG00000022570	Hepatoma-derived growth factor		0.13	1.26323	-0.201908	P	N	0.0145317	0.149569	0.0971571	0.868263	501		unknown
Coja12142_c0_seq1	ENSGALG00000002750	NCK-associated protein 1		0.13	0.633453	1.21165	P + GE	N	0.00109556	0.184752	0.00592988	0.999114	3384		7
Coja14368_c0_seq1	ENSGALG00000002914	Vesicle-trafficking protein SEC22b	SNARE protein	0.13	0.549365	1.23257	P + GE	Y	0.000360721	0.360721	0.001	1	333		8
Coja15726_c0_seq1	ENSGALG00000007330	Uncharacterized protein	intermediate filament binding protein; cell junction protein; cell adhesion molecule	0.13	0.536908	0.212799	P	N	0.00601467	0.134601	0.0446853	0.998847	2580		5
Coja20964_c0_seq1	ENSGALG00000011661	Superoxide dismutase 2, mitochondrial	oxidoreductase	0.13	0.495192	-0.579414	P	N	0.00812578	0.138491	0.0586739	0.995556	672	L	3
Coja5539_c0_seq1	ENSGALG00000000065	Proteasome alpha 5 subunit		0.13	0.418468	-0.646256	P	N	0.00691182	0.225469	0.0306553	1	651		unknown
Coja10525_c0_seq2	ENSGALG00000012233	Uncharacterized protein	translation initiation factor	0.13	0.374688	0.299653	P	N	0.0124474	0.041905	0.29704	0.976852	645	T	4
Coja10921_c0_seq1	ENSGALG00000007664	Proteasome (prosome, macropain) 26S subunit, non-ATPase, 1	enzyme modulator	0.13	0.369415	0.225378	P	N	0.00352957	0.120186	0.0293676	0.998954	2865	U	9
Coja4627_c0_seq1	Not ortholog			0.13	0.36903	-0.0372936	P	N				0.925439		U	4
Coja5976_c0_seq1	ENSGALG00000012404	ERO1-like (S. cerevisiae)	oxidoreductase	0.13	0.36032	0.829477	P	Y	0.0270483	0.198589	0.136203	0.950431	1389		5
Coja16500_c0_seq1	ENSGALG00000015664	Adducin 1 (alpha)	non-motor actin binding protein	0.13	0.343009	0.1895	P	N	0.0199862	0.114712	0.17423	0.920873	2196		4
Coja14342_c0_seq1	ENSGALG00000006799	Adaptor-related protein complex 2, alpha 2 subunit	transmembrane receptor regulatory/adaptor protein	0.13	0.277201	0.305556	P	N	0.001031	0.0722895	0.0142621	0.996815	2817		5
Coja98682_c0_seq1	ENSGALG00000017205	Endonuclease domain containing 1		0.13	0.209931	0.212853	P	Y	0.0272552	0.0813535	0.335021	1	942	FG	1
Coja15715_c0_seq1	ENSGALG00000003281	Glutathione synthetase	ligase	0.13	0.169538	-0.201747	P	N	0.0184353	0.161438	0.114194	1	1290		20
Coja18243_c0_seq1	Not ortholog			0.13	0.147164	-1.41846	P	N				0.99		L	4
Coja7917_c0_seq1	ENSGALG00000005097	Uncharacterized protein		0.13	0.0453932	-1.39194	P	N				0.965217		L	2
Coja4849_c0_seq1	ENSGALG00000004591	Antithrombin	serine protease inhibitor	0.13	0.0257534	-0.509955	P	Y	0.0348396	0.195022	0.178644	0.950131	1083	L	8
Coja370572_c0_seq1	Not ortholog			0.13	0.000599874		P	N				0.547619		T	1
Coja17905_c0_seq1	ENSGALG00000015082	Ribosomal protein S6	ribosomal protein	0.12	16.9911	-0.117615	P	N	0.00184682	0.141799	0.0130243	0.912	747		Z
Coja19902_c0_seq1	ENSGALG00000015003	ATPase, Na+/K+ transporting, alpha 1 polypeptide	cation transporter; ion channel; hydrolase	0.12	4.32467	1.33537	P + GE	N	0.0036806	0.0844168	0.0436004	1	2712		1
Coja19651_c0_seq1	ENSGALG00000008229	PREDICTED: similar to Antiquitin	dehydrogenase	0.12	2.03044	1.01854	P + GE	Y	0.0170116	0.124777	0.136335	0.998138	1608	L	Z
Coja26958_c0_seq1	ENSGALG00000007430	Coatomer subunit delta	vesicle coat protein	0.12	1.4631	1.43379	P + GE	N	0.000899839	0.105239	0.00855047	0.998043	1530		24
Coja4692_c0_seq1	ENSGALG00000000905	Proteasome (prosome, macropain) subunit, beta type, 4		0.12	0.891485	-0.193076	P	N	0.0340175	0.243259	0.13984	0.996139	774		25
Coja14161_c0_seq1	ENSGALG00000010547	Protein YIPF4		0.12	0.83668	1.32398	P + GE	N	0.00410464	0.119204	0.0344338	0.86	747		3
Coja28456_c0_seq1	Not ortholog			0.12	0.625439	-0.616216	P	N				0.984236			6
Coja11913_c0_seq1	ENSGALG00000023510	Uncharacterized protein	membrane traffic protein	0.12	0.462485	0.555896	P	Y				0.880309			15
Coja10316_c0_seq1	ENSGALG00000010652	Uncharacterized protein	transfer/carrier protein; dehydrogenase; reductase	0.12	0.418897	0.436698	P	N	0.0114159	0.221186	0.0516123	0.976234	1602	L	8
Coja15622_c0_seq1	Not ortholog			0.12	0.367693	0.254069	P	Y				0.434318			24
Coja13220_c0_seq1	ENSGALG00000001811	Integrin beta 4 binding protein	translation initiation factor	0.12	0.300847	0.250732	P	N	0.00432041	0.170124	0.0253956	1	726		20
Coja14337_c0_seq1	ENSGALG00000009112	Leucine rich repeat containing 57	growth factor; receptor; adenylate cyclase; kinase modulator	0.12	0.295684	1.29348	P + GE	N	0.0144313	0.090323	0.159775	1	714	T	5
Coja6187_c0_seq1	ENSGALG00000007543	Uncharacterized protein		0.12	0.295206	1.08157	P	Y	0.0180011	0.254952	0.0706057	0.958763	1455	M	20
Coja13914_c0_seq1	ENSGALG00000011704	Protein tyrosine phosphatase-like (proline instead of catalytic arginine), member b		0.12	0.280163	1.14534	P + GE	N	0.0122249	0.130806	0.0934581	0.964706	738		7
Coja15338_c0_seq1	Not ortholog			0.12	0.246248	-0.446343	P	N				0.237047			21
Coja16767_c0_seq1	ENSGALG00000005147	Amylase, alpha 1A salivary	amylase	0.12	0.238285	0.196375	P	Y	0.0481549	0.329185	0.146285	1	1536		8
Coja25723_c0_seq1	ENSGALG00000017366	Dolichyl-phosphate mannosyltransferase polypeptide 1, catalytic subunit	glycosyltransferase	0.12	0.227812	-0.34004	P	N	0.0983194	0.380004	0.258733	0.852113	423		20
Coja3282_c0_seq1	ENSGALG00000010053		receptor; protein phosphatase; protein phosphatase	0.12	0.220324	0.544558	P	Y				0.82862		FG	8
Coja9242_c0_seq1	ENSGALG00000010150	Sec23 homolog A (S. cerevisiae)	G-protein modulator	0.12	0.203727	0.00630716	P	N	0.000127361	0.127361	0.001	0.998695	2295		5
Coja12113_c0_seq1	ENSGALG00000004730	Chloride intracellular channel 2	anion channel; transferase; signaling molecule; reductase; translation elongation factor; epimerase/racemase; cytoskeletal protein	0.12	0.134015	-1.1397	P	N	0.00132585	0.377064	0.00351624	0.995918	732	L	4
Coja5532_c0_seq1	ENSGALG00000003178	Surfeit locus protein 4	transmembrane receptor regulatory/adaptor protein; oxidase	0.11	1.41641	1.75468	P + GE	N	6.35e-05	0.0635499	0.001	0.996296	807		17
Coja15380_c0_seq1	ENSGALG00000001331	PREDICTED: similar to epithin	peptide hormone; receptor; serine protease; serine protease; protease inhibitor; annexin; calmodulin	0.11	1.18307	1.46764	P + GE	N	0.030187	0.207489	0.145487	0.981043	2481	FG	24
Coja16316_c0_seq1	ENSGALG00000014933	Hexosaminidase B (beta polypeptide)	glycosidase	0.11	1.07548	1.43087	P + GE	Y	0.0574762	0.183458	0.313293	0.997561	1224		Z
Coja44500_c0_seq1	ENSGALG00000005318	Uncharacterized protein	serine protease; serine protease	0.11	0.724763	4.08042	P + GE	Y	0.0357333	0.130296	0.274248	1.00994	2400	FG	5
Coja24237_c0_seq1	ENSGALG00000001654	Complement component 1, q subcomponent binding protein	antibacterial response protein; complement component	0.11	0.692987	-0.378865	P	N	0.0117531	0.362547	0.0324182	0.988764	528		19
Coja12043_c0_seq1	Not ortholog			0.11	0.688024	0.231506	P	N				0.925962		T	4
Coja88486_c0_seq1	ENSGALG00000002452	Uncharacterized protein	transporter	0.11	0.635087	-0.483108	P	N	0.00556158	0.156149	0.0356171	0.99661	876	FG	Z
Coja24293_c0_seq1	ENSGALG00000010671	Uncharacterized protein	RNA binding protein	0.11	0.56483	-0.210814	P	N	0.101053	0.19297	0.523672	0.541864	1542		3
Coja15163_c0_seq1	ENSGALG00000006427	Cysteinyl-tRNA synthetase, cytoplasmic	RNA binding protein; aminoacyl-tRNA synthetase	0.11	0.407296	1.30311	P + GE	N	0.0042166	0.103224	0.0408489	0.997301	2220		5
Coja46232_c0_seq1	ENSGALG00000000814	Heterogeneous nuclear ribonucleoprotein R	transcription factor; DNA binding protein; mRNA polyadenylation factor; mRNA splicing factor; ribonucleoprotein; ribosomal protein	0.11	0.402739	0.120604	P	N	0.00162254	0.0548365	0.0295886	0.691843	1602		23
Coja4966_c0_seq1	ENSGALG00000004377	Uncharacterized protein	receptor	0.11	0.369728	0.101406	P	N	0.000118165	0.118165	0.001	0.999067	3213		3
Coja12967_c0_seq1	ENSGALG00000007163	Platelet-activating factor acetylhydrolase, isoform Ib, beta subunit 3kDa		0.11	0.342929	0.638625	P + GE	N	0.00890582	0.0430365	0.206936	0.995652	687	T	24
Coja8375_c0_seq1	ENSGALG00000003563	Tyrosyl-tRNA synthetase	aminoacyl-tRNA synthetase	0.11	0.340035	0.828415	P + GE	N	0.0116144	0.113674	0.102173	1	1578		23
Coja17539_c0_seq2	ENSGALG00000006598	Sortilin-related receptor, L(DLR class) A repeats containing	transporter; receptor	0.11	0.329999	1.68173	P + GE	N	0.00739484	0.194813	0.0379586	0.999528	6327	FG	24
Coja8192_c0_seq1	No hit	Novel		0.11	0.327129	-0.292826	P	N
Coja13230_c0_seq1	ENSGALG00000000259	Proteasome inhibitor subunit 1	protease inhibitor	0.11	0.245089	-0.179061	P	N	0.0347139	0.126415	0.274602	0.996324	813		20
Coja14123_c0_seq1	ENSGALG00000014525	Ubiquitin carboxyl-terminal hydrolase	cysteine protease; mRNA splicing factor; ubiquitin-protein ligase; cysteine protease	0.11	0.230251	-0.0431602	P	N	0.00235324	0.117226	0.0200744	0.998801	2496		1
Coja11868_c0_seq1	ENSGALG00000003316	Flavin containing monooxygenase 6	oxygenase	0.11	0.222909	-0.684961	P	N	0.0364215	0.221808	0.164203	0.962406	1593	L	8
Coja162113_c0_seq1	Not ortholog			0.11	0.190486	0.856047	P + GE	N				0.669312		FG	1
Coja13349_c0_seq1	ENSGALG00000013863	Proteasome (prosome, macropain) assembly chaperone 2	nucleic acid binding	0.11	0.183943	-0.00384414	P	N	0.0338013	0.145245	0.23272	1.03396	789		2
Coja15175_c0_seq1	ENSGALG00000023768	Uncharacterized protein	tyrosine protein kinase receptor; tyrosine protein kinase receptor; protein kinase	0.11	0.172823	-0.289985	P	N				0.99505			21
Coja265286_c0_seq1	ENSGALG00000023421	CUB and zona pellucida-like domains 1	transporter; apolipoprotein; membrane-bound signaling molecule; receptor; metalloprotease; serine protease; oxidase; metalloprotease; serine protease; extracellular matrix protein; enzyme modulator; cell adhesion molecule	0.11	0.132764	1.98302	P + GE	N	0.091846	0.249751	0.367751	0.974138	1686	FG	6
Coja12806_c0_seq1	Not ortholog			0.11	0.123711	-0.314964	P	N				0.95671		L	2
Coja15970_c0_seq1	ENSGALG00000005321	Laminin, alpha 5	structural protein; membrane-bound signaling molecule; receptor; extracellular matrix linker protein; defense/immunity protein; cell adhesion molecule	0.11	0.110378	0.205652	P	N	0.0273774	0.151589	0.180603	0.439084	4815		20
Coja258495_c0_seq1	ENSGALG00000016682	Cysteine-rich secretory protein 1	defense/immunity protein	0.11	0.0739211		P	Y							3
Coja17706_c0_seq1	ENSGALG00000009118	PIT 54 protein		0.11	0.027765	-0.625625	P	N	0.0754608	0.272091	0.277337	0.983015	1410	L	E64_random
Coja10345_c0_seq1	ENSGALG00000016131	Uncharacterized protein	translation elongation factor	0.1	5.65785	-0.436416	P	N	0.0230367	0.27028	0.0852327	1.01042	849		2
Coja10159_c0_seq1	ENSGALG00000003153	Coatomer subunit epsilon	vesicle coat protein	0.1	1.28623	0.983732	P + GE	N	0.0138206	0.256306	0.0539224	0.944984	924		28
Coja12300_c1_seq1	ENSGALG00000023199	Heterogeneous nuclear ribonucleoprotein D-like	mRNA polyadenylation factor; mRNA splicing factor; ribonucleoprotein; ribosomal protein	0.1	1.15118	-0.00363651	P	N	0.000219459	0.219459	0.001	0.996689	903		4
Coja11653_c0_seq1	ENSGALG00000001413	Meteorin, glial cell differentiation regulator-like		0.1	0.678696	0.486918	P	Y	0.0196221	0.0763584	0.256973	0.980769	777	FG	18
Coja20085_c0_seq1	ENSGALG00000001240	Uncharacterized protein	amino acid transporter; mitochondrial carrier protein; transfer/carrier protein; calmodulin	0.1	0.55465	0.826261	P + GE	N	0.00463519	0.202713	0.0228658	0.974843	930	L	15
Coja12399_c0_seq1	ENSGALG00000002388	Hypothetical protein LOC417539	membrane traffic protein	0.1	0.527916	-0.47087	P	N	0.0123062	0.044589	0.275992	0.996491	852		19
Coja11973_c0_seq1	ENSGALG00000004817	Gem (nuclear organelle) associated protein 4		0.1	0.461641	0.285874	P	N	0.0527764	0.19204	0.27482	1	894		19
Coja12561_c0_seq1	Not ortholog			0.1	0.43725	-0.202201	P	N				0.464135			3
Coja12904_c0_seq1	ENSGALG00000015348	Activated leukocyte cell adhesion molecule	receptor; immunoglobulin superfamily cell adhesion molecule	0.1	0.420248	-0.173123	P	Y	0.00962094	0.0874334	0.110037	0.91511	1764	FG	1
Coja27198_c0_seq1	ENSGALG00000000522			0.1	0.418691	-0.252511	P	N				0.974468			unknown
Coja15223_c0_seq1	ENSGALG00000008523	Uncharacterized protein	transcription factor; metalloprotease; nucleic acid binding; metalloprotease	0.1	0.406243	0.742597	P + GE	N	0.00769829	0.102992	0.0747465	0.996815	1869		6
Coja14481_c0_seq1	No hit	Novel		0.1	0.35645	0.613287	P	N						FG
Coja3042_c0_seq1	Not ortholog			0.1	0.30393	0.0919111	P	N				0.686532		FG	3
Coja35309_c0_seq1	Not ortholog			0.1	0.279418	0.661399	P + GE	N				0.958406		T	3
Coja9720_c0_seq1	ENSGALG00000006805	Phospholipid scramblase 4	transfer/carrier protein	0.1	0.279186	-0.257401	P	N	0.0252094	0.0832645	0.302762	0.996732	915	L	9
Coja6797_c0_seq1	Not ortholog			0.1	0.206244	-0.274285	P	N				0.273423		FG	19
Coja12758_c0_seq1	ENSGALG00000002484	Crystallin, mu	lyase	0.1	0.159987	0.824716	P	N				0.996825			14
Coja8453_c0_seq1	ENSGALG00000004882	Phosphopantothenoylcysteine synthetase	ligase	0.1	0.136383	0.564999	P + GE	N	0.0390177	0.461992	0.0844554	0.946667	675		21
Coja15604_c0_seq1	ENSGALG00000006839	Diaphanous 1	non-motor actin binding protein	0.1	0.12403	0.320001	P	N	0.0642623	0.383816	0.16743	0.689424	1821	T	4
Coja13951_c0_seq2	ENSGALG00000020488			0.1	0.0779521	0.771813	P + GE	Y				0.672377			5
Coja12001_c0_seq1	ENSGALG00000014372	Solute carrier family 34 (sodium phosphate), member 2	transporter; enzyme modulator	0.09	1.81617	3.5079	P + GE	N	0.0106577	0.0923089	0.115456	0.998519	2022	FG	4
Coja10288_c0_seq2	ENSGALG00000011036	Heterogeneous nuclear ribonucleoprotein A2/B1	mRNA polyadenylation factor; mRNA splicing factor; ribonucleoprotein; ribosomal protein	0.09	1.62468	-0.129083	P	N	8.5e-05	0.0850249	0.001	0.551429	1047		2
Coja5918_c0_seq1	ENSGALG00000007705	Nucleolin	mRNA polyadenylation factor; mRNA splicing factor; ribonucleoprotein; ribosomal protein	0.09	1.2659	0.170879	P	N	0.0269075	0.144586	0.1861	0.647399	2073		9
Coja14424_c0_seq1	ENSGALG00000010744	UDP-N-acetyl-alpha-D-galactosamine:polypeptide N-acetylgalactosaminyltransferase 7 (GalNAc-T7)	glycosyltransferase	0.09	1.19673	1.64809	P + GE	N	0.0187768	0.178848	0.104987	0.998371	1839	FG	4
Coja20712_c0_seq1	ENSGALG00000002363	Heat shock 7kDa protein 9B	Hsp70 family chaperone	0.09	1.09599	0.00430895	P	N	0.00527924	0.124441	0.0424237	0.957101	2022		13
Coja21591_c0_seq1	ENSGALG00000001364	Casein kinase I isoform alpha	non-receptor serine/threonine protein kinase; non-receptor serine/threonine protein kinase	0.09	1.07636	0.700447	P + GE	N	5.41e-05	0.0541352	0.001	0.975976	975		13
Coja13335_c0_seq1	ENSGALG00000006728	PREDICTED: similar to sodium-glucose cotransporter-like 1	carbohydrate transporter; cation transporter	0.09	0.906963	1.52439	P + GE	N	0.0205615	0.0918807	0.223785	0.97882	1941	FG	15
Coja15012_c0_seq1	ENSGALG00000010878	Similar to Vesicle docking protein p115	membrane traffic protein	0.09	0.886265	0.985151	P + GE	N	0.00758912	0.127989	0.059295	1	2781		4
Coja14657_c0_seq1	Not ortholog			0.09	0.556181	1.25394	P + GE	Y				1.00546			5
Coja17198_c0_seq1	ENSGALG00000004814	Rhophilin, Rho GTPase binding protein 2	G-protein modulator	0.09	0.505286	1.73876	P + GE	N	0.0271603	0.148671	0.182687	0.98538	2037		11
Coja22115_c0_seq1	ENSGALG00000012610	Uncharacterized protein	cysteine protease; cysteine protease	0.09	0.439865	-0.0521831	P	Y	0.0090878	0.103925	0.0874458	0.952941	1014	L	Z
Coja22469_c0_seq1	ENSGALG00000010463	AHA1, activator of heat shock 9kDa protein ATPase homolog 1 (yeast)	enzyme modulator; chaperone	0.09	0.433818	-0.537957	P	N	0.0141321	0.128967	0.109579	0.997067	1020		5
Coja14146_c0_seq1	ENSGALG00000009551	Dynein, cytoplasmic, intermediate polypeptide 2	microtubule family cytoskeletal protein	0.09	0.400081	0.743199	P + GE	N	0.00372027	0.115056	0.0323346	1.03115	1827		7
Coja61423_c0_seq1	ENSGALG00000002022	UDP-Gal:betaGlcNAc beta 1,4- galactosyltransferase, polypeptide 1	glycosyltransferase	0.09	0.263191	0.655517	P	N	0.0294215	0.182772	0.160974	0.977778	804		Z
Coja17043_c0_seq1	ENSGALG00000001615	Mannosidase, alpha, class 2C, member 1	glycosidase	0.09	0.153741	0.407659	P	N	0.0208684	0.151202	0.138017	0.997925	2889		10
Coja15023_c0_seq1	ENSGALG00000010593	Galactosylceramidase	galactosidase	0.09	0.141367	1.84326	P + GE	N	0.0421373	0.239945	0.175612	0.995356	1932	T	5
Coja4994_c0_seq1	ENSGALG00000009728	Solute carrier family 25, member 13 (citrin)	amino acid transporter; mitochondrial carrier protein; transfer/carrier protein; calmodulin	0.09	0.132208	0.755598	P + GE	N	0.0055906	0.0836483	0.0668346	0.994083	2025	L	2
Coja6780_c0_seq1	ENSGALG00000001832	Phytanoyl-CoA 2-hydroxylase interacting protein-like		0.09	0.127794	0.0378661	P	N	0.00191198	0.0520909	0.0367047	0.875332	990	M	6
Coja71660_c0_seq1	No hit	Novel		0.09	0.123365	-0.618361	P	N						U
Coja17235_c0_seq2	ENSGALG00000001558	Mov1, Moloney leukemia virus 1, homolog	DNA helicase; RNA helicase; endoribonuclease; helicase; nuclease; hydrolase	0.09	0.116446	-0.014733	P	N	0.0426438	0.3085	0.13823	1	2205	L	26
Coja10395_c0_seq1	ENSGALG00000016885	Serine/threonine kinase 24 (STE2 homolog, yeast)	protein kinase; protein kinase	0.09	0.0829116	0.591526	P	N	0.00808702	0.12438	0.0650189	0.792857	999		1
Coja17799_c0_seq1	ENSGALG00000012613	Uncharacterized protein	carbohydrate phosphatase; carbohydrate phosphatase	0.09	0.0807693	-0.515351	P	N	0.00446795	0.14234	0.0313892	0.968571	1017	L	Z
Coja449613_c0_seq1	Not ortholog			0.09	0.0573013	-2.14031	P	N				0.191851			3
Coja20467_c0_seq1	ENSGALG00000005955	Heterogeneous nuclear ribonucleoprotein H1 (H)	ribosomal protein	0.08	1.7988	0.242827	P	N	0.0179019	0.206838	0.0865506	0.685824	1131		13
Coja27025_c0_seq1	ENSGALG00000001005	Uncharacterized protein	glycosyltransferase	0.08	1.51465	1.23085	P + GE	N	0.00112006	0.280809	0.00398868	0.998584	2115	FG	24
Coja6033_c0_seq1	ENSGALG00000002500	GDP-mannose pyrophosphorylase B	nucleotidyltransferase; translation initiation factor; guanyl-nucleotide exchange factor	0.08	1.43212	1.43559	P + GE	N	0.00460558	0.330313	0.0139431	0.996575	873	FG	12
Coja4685_c0_seq1	ENSGALG00000005807	Importin 7	transporter; small GTPase	0.08	0.685313	0.256633	P	N	0.000534235	0.0965937	0.00553075	0.99901	3027		5
Coja13870_c0_seq1	ENSGALG00000005694	Glycyl-tRNA synthetase	aminoacyl-tRNA synthetase	0.08	0.577452	0.731956	P	Y	0.0119856	0.145566	0.0823376	0.918449	2172		2
Coja10260_c0_seq1	ENSGALG00000005057	Adenosine kinase	carbohydrate kinase; nucleotide kinase; carbohydrate kinase; nucleotide kinase	0.08	0.543836	0.640398	P + GE	N	0.00654911	0.0800925	0.0817693	0.997222	1077	L	6
Coja6792_c0_seq1	ENSGALG00000014395	DEAH (Asp-Glu-Ala-His) box polypeptide 15	RNA helicase; helicase	0.08	0.430491	0.76666	P + GE	N	0.000687042	0.0781932	0.00878646	0.998689	2286		4
Coja18025_c0_seq1	ENSGALG00000003678	Glutamine synthetase	ligase	0.08	0.411939	-0.489326	P	N	0.00271679	0.124935	0.0217456	0.997326	1119	L	8
Coja16618_c0_seq1	ENSGALG00000002310	3-hydroxyisobutyryl-Coenzyme A hydrolase	acetyltransferase; acyltransferase; dehydrogenase; hydratase; ligase; epimerase/racemase	0.08	0.395347	0.233819	P	N	0.0430616	0.129907	0.33148	0.997409	1155	L	7
Coja15665_c0_seq1	ENSGALG00000009953	Leucine rich repeat containing 19		0.08	0.395136	1.03741	P + GE	N	0.050602	0.146179	0.346165	1.0566	951	L	8
Coja14944_c0_seq1	ENSGALG00000008606	NADH dehydrogenase (ubiquinone) Fe-S protein 1, 75kDa (NADH-coenzyme Q reductase)	dehydrogenase; reductase	0.08	0.385864	-0.334982	P	N	0.0102391	0.159282	0.0642827	0.975309	2184		7
Coja13001_c0_seq1	ENSGALG00000011570	Interleukin enhancer binding factor 2, 45kDa		0.08	0.353889	-0.318362	P	N	0.00509407	0.230004	0.0221477	0.838875	1152		unknown
Coja4511_c0_seq1	ENSGALG00000003303	Uncharacterized protein	dehydrogenase	0.08	0.33525	-0.165331	P	N	0.0222405	0.159818	0.139162	0.983333	1071		10
Coja16497_c0_seq1	Not ortholog			0.08	0.308177	0.254112	P	N				0.998239			Z
Coja15485_c0_seq1	ENSGALG00000016887	Uncharacterized protein	transporter; transfer/carrier protein; G-protein modulator	0.08	0.302191	-1.45141	P	N				0.985618		T	1
Coja15063_c0_seq2	ENSGALG00000018747	Hydroxysteroid (17-beta) dehydrogenase 1		0.08	0.205836	-0.108605	P	N				0.98374			unknown
Coja146095_c0_seq1	ENSGALG00000005065	Cytosolic phospholipase A2Phospholipase A2Lysophospholipase	phospholipase	0.08	0.204423	0.932302	P + GE	N	0.00648785	0.151928	0.0427034	1	2244	FG	8
Coja16315_c0_seq1	ENSGALG00000013091	Epidermal growth factor receptor pathway substrate 8	transmembrane receptor regulatory/adaptor protein	0.08	0.183442	0.707639	P + GE	N	0.0042705	0.0966762	0.0441732	0.998805	2385	FG	1
Coja13773_c0_seq1	ENSGALG00000001521	Vacuolar protein sorting 26 homolog B (S. pombe)	membrane traffic protein	0.08	0.118061	0.594845	P	N	0.00150536	0.255654	0.00588827	0.982456	1008		24
Coja251138_c0_seq1	ENSGALG00000016412	Membrane-bound O-acyltransferase domain-containing protein 2	acetyltransferase	0.08	0.0863206	0.0952394	P	N	0.00856301	0.0815866	0.104956	0.672447	1047	FG	3
Coja10617_c0_seq1	ENSGALG00000016351	Acyl-Coenzyme A thioesterase 2, mitochondrial	esterase	0.08	0.0611227	-0.393587	P	N	0.00755599	0.0910089	0.0830247	0.915633	1107		1
Coja284705_c0_seq1	Not ortholog			0.08	0.0552298	0.471344	P	N				0.198147		FG	20
Coja14603_c0_seq1	Not ortholog			0.08	0.0411978	0.190919	P	N				0.409836			17
Coja297_c0_seq1	ENSGALG00000007068	Chromobox homolog 8	transcription factor; chromatin/chromatin-binding protein	0.08	0.0288584	-0.0978305	P	N	0.0113909	0.191661	0.0594324	1	678		18
Coja15817_c0_seq1	ENSGALG00000000293	Uncharacterized protein	cytokine; serine protease inhibitor; complement component	0.08	0.0154113	1.07493	P	Y				1.00938		L	27
Coja13622_c0_seq1	ENSGALG00000016447	Uncharacterized protein	isomerase	0.07	2.92978	1.38208	P + GE	Y	0.00830442	0.147823	0.0561781	0.950893	1341		3
Coja16084_c0_seq1	ENSGALG00000005550	ST6 beta-galactosamide alpha-2,6-sialyltranferase 1	glycosyltransferase	0.07	2.91144	0.526001	P	N	0.0360346	0.152339	0.236542	0.997585	1239	FG	9
Coja10293_c0_seq1	ENSGALG00000010641	Saccharopine dehydrogenase (putative)		0.07	1.96893	1.91735	P + GE	N	0.00695512	0.121892	0.0570596	0.997701	1302		3
Coja45227_c0_seq1	ENSGALG00000023689	Argininosuccinate synthase	ligase	0.07	1.39491	2.00303	P + GE	N	0.0337193	0.238879	0.141156	1	975	FG	17
Coja15121_c0_seq1	ENSGALG00000015904	Transmembrane protein 3A		0.07	0.742651	0.963604	P + GE	N	0.00804948	0.147779	0.0544697	1	1116		3
Coja10837_c0_seq1	ENSGALG00000010809	Basic leucine zipper and W2 domains 2	translation initiation factor; nuclease	0.07	0.545158	-0.132281	P	N	4.13e-05	0.0412734	0.001	0.966825	1257	T	2
Coja10870_c0_seq1	ENSGALG00000003522	Retinoblastoma binding protein 4	receptor	0.07	0.487123	-0.24608	P	N	0.00014801	0.14801	0.001	0.997653	1275		23
Coja15847_c0_seq1	ENSGALG00000009015	Phosphatidylinositol glycan anchor biosynthesis, class K	transferase	0.07	0.401465	0.771516	P + GE	Y	0.0160621	0.126713	0.12676	0.954315	1179		8
Coja10503_c0_seq1	ENSGALG00000006197	Casein kinase II subunit alpha	non-receptor serine/threonine protein kinase; non-receptor serine/threonine protein kinase	0.07	0.335418	0.147545	P	N	4.07e-05	0.0406871	0.001	0.997449	1173	U	20
Coja16321_c0_seq1	ENSGALG00000000848	Adaptor-related protein complex 1, gamma 1 subunit	transmembrane receptor regulatory/adaptor protein	0.07	0.324975	0.553811	P + GE	N	0.00478073	0.0655372	0.0729468	1	2460		11
Coja4631_c0_seq1	ENSGALG00000002531	Uncharacterized protein	damaged DNA-binding protein; mRNA polyadenylation factor; mRNA splicing factor	0.07	0.306336	0.0615706	P	N	0.000125058	0.125058	0.001	0.999186	3651	U	11
Coja14528_c0_seq1	ENSGALG00000000785	Hyaluronoglucosaminidase 1		0.07	0.255697	0.143247	P	Y				0.923251			unknown
Coja12111_c0_seq1	ENSGALG00000001329	Erythroid protein 4.1		0.07	0.251283	0.398358	P	N	0.00927547	0.143	0.0648634	0.998797	2484		23
Coja5077_c0_seq1	ENSGALG00000000142	Choline/ethanolamine phosphotransferase 1	transferase	0.07	0.247037	0.500164	P	N	0.0290195	0.155092	0.187111	0.997706	1302	L	26
Coja14328_c0_seq1	ENSGALG00000012137	Kinectin	cytoskeletal protein	0.07	0.241647	-0.301924	P	N	0.0193426	0.0784392	0.246593	1.00146	3921		5
Coja14147_c0_seq1	ENSGALG00000012365	Liver glycogen phosphorylase	phosphorylase	0.07	0.203737	0.407997	P	N	0.0121618	0.239564	0.0507665	1	2568	L	5
Coja15506_c0_seq1	ENSGALG00000001700	Uncharacterized protein	isomerase	0.07	0.200759	-0.185845	P	N	0.023654	0.265661	0.0890383	1	549		10
Coja4162_c0_seq1	ENSGALG00000008930	UDP-GlcNAc:betaGal beta-1,3-N-acetylglucosaminyltransferase 2	glycosyltransferase	0.07	0.187359	0.550238	P	N	0.0143848	0.14393	0.0999426	0.997487	1191		3
Coja13863_c0_seq1	ENSGALG00000017011	Tripartite motif containing 13		0.07	0.181105	0.353488	P	N	0.0102333	0.131733	0.0776818	0.973236	1230		1
Coja31276_c0_seq1	ENSGALG00000008144	Coatomer subunit gamma	vesicle coat protein	0.07	0.179715	0.20271	P	N	0.000748768	0.15136	0.00494693	0.998853	2613	T	1
Coja4518_c0_seq1	ENSGALG00000008559	Uncharacterized protein	ubiquitin-protein ligase	0.07	0.165805	0.690955	P + GE	N	0.00109408	0.08526	0.0128322	1	2649	T	4
Coja15071_c0_seq4	ENSGALG00000002784	N-acylaminoacyl-peptide hydrolase	serine protease; serine protease	0.07	0.135458	-0.0487452	P	N				0.983725			12
Coja15905_c0_seq1	ENSGALG00000009536	Transcobalamin II		0.07	0.115782	-0.333246	P	Y	0.0573513	0.2318	0.247417	1	825	L	unknown
Coja11778_c0_seq1	ENSGALG00000004109	Guanine nucleotide binding protein (G protein), alpha 13	heterotrimeric G-protein	0.07	0.105008	0.802151	P + GE	N	0.0027529	0.215219	0.0127912	1	1131		18
Coja12599_c0_seq1	ENSGALG00000006345	Transmembrane protein 43		0.07	0.0902763	-0.688194	P	N	0.0146919	0.087573	0.167767	0.997506	1200	U	12
Coja217558_c0_seq1	ENSGALG00000009885	Helicase (DNA) B	RNA helicase; helicase	0.07	0.0249735	-0.48718	P	N	0.0310645	0.14168	0.219258	0.343413	918	U	1
Coja13961_c0_seq1	ENSGALG00000016833	Coagulation factor VII precursor	serine protease; oxidoreductase; serine protease; defense/immunity protein; annexin; calmodulin	0.07	0.00539008		P	Y	0.0331158	0.106254	0.311667	0.997653	1275	L	1
Coja110409_c0_seq1	ENSGALG00000010057	Uncharacterized protein	microtubule binding motor protein	0.07	0.000167236		P	N	0.130965	0.30015	0.436333	0.894737	1962	T	3
Coja21377_c0_seq1	ENSGALG00000016093	Eukaryotic translation initiation factor 3, subunit 6 48kDa	translation initiation factor	0.06	1.33295	-0.367941	P	N	0.000127883	0.127883	0.001	0.997758	1335		2
Coja16567_c0_seq1	ENSGALG00000008469	Serine peptidase inhibitor, Kunitz type 1	serine protease inhibitor	0.06	1.18176	1.35168	P + GE	Y	0.0262806	0.127039	0.206871	0.990272	1527	FG	5
Coja4772_c0_seq1	ENSGALG00000008812	Chaperonin containing TCP1, subunit 4 (delta)	chaperonin	0.06	0.861462	0.214869	P	N	0.0039137	0.188575	0.0207541	0.994434	1608		3
Coja10104_c0_seq1	ENSGALG00000016340	Eukaryotic translation initiation factor 2, subunit 3 gamma, 52kDa	translation elongation factor; translation initiation factor; hydrolase; G-protein	0.06	0.807166	-0.249192	P	N	0.000100654	0.100654	0.001	0.997886	1416		1
Coja39985_c0_seq1	ENSGALG00000002664	Annexin A11	transfer/carrier protein; annexin	0.06	0.692101	-0.0778647	P	N	0.0157552	0.147218	0.107019	0.991379	1041		6
Coja17328_c1_seq1	ENSGALG00000005469	Uncharacterized protein	hydroxylase; oxygenase	0.06	0.636812	1.46976	P + GE	N	0.225344	0.482518	0.467017	0.97546	1461	L	6
Coja16561_c0_seq1	ENSGALG00000006915	BAI1-associated protein 2	receptor	0.06	0.519587	0.788041	P + GE	N	0.0422277	0.200676	0.210427	0.940727	1560	FG	18
Coja9326_c0_seq1	ENSGALG00000004259	Bleomycin hydrolase	cysteine protease; cysteine protease	0.06	0.412468	0.622918	P + GE	N	0.0137398	0.149445	0.091939	0.997807	1365		19
Coja33816_c0_seq1	ENSGALG00000022293	Proteasome (prosome, macropain) 26S subunit, non-ATPase, 3		0.06	0.409873	-0.345534	P	N				0.976608			unknown
Coja14485_c0_seq1	ENSGALG00000000674	Myosin ID	G-protein modulator; actin binding motor protein; cell junction protein	0.06	0.404499	0.534116	P	N	0.0187078	0.283106	0.0660806	0.979529	2922		27
Coja9034_c0_seq1	ENSGALG00000010471	Protein phosphatase 2, regulatory subunit B, delta isoform	protein phosphatase; protein phosphatase	0.06	0.343768	0.31922	P	N	0.0109322	0.25069	0.0436083	0.973392	1350		6
Coja138361_c0_seq1	ENSGALG00000006635	Rhesus blood group, C glycoprotein	cation transporter	0.06	0.327967	0.0583087	P	N	0.00781035	0.151386	0.0515921	0.997863	1401	FG	10
Coja5146_c0_seq1	ENSGALG00000000404	COP9 constitutive photomorphogenic homolog subunit 2		0.06	0.290687	-0.108247	P	N	4.62e-05	0.0462054	0.001	0.936937	1329		10
Coja13530_c0_seq1	ENSGALG00000015833	Uncharacterized protein	nucleotide phosphatase; nucleotide phosphatase; phosphodiesterase	0.06	0.257	0.860312	P	N	0.0233529	0.161035	0.145018	0.789207	1404	FG	3
Coja3060_c0_seq1	Not ortholog			0.06	0.237774	0.37362	P	N				1.03151			15
Coja11909_c0_seq1	Not ortholog			0.06	0.237582	-0.585832	P	Y				0.800866		L	19
Coja15778_c0_seq1	Not ortholog			0.06	0.214343	0.314137	P	N				0.363344			14
Coja15962_c0_seq1	ENSGALG00000001717	Solute carrier family 16, member 1	transporter	0.06	0.200037	0.611134	P	N	0.0452023	0.179656	0.251604	1	1503	T	26
Coja15162_c0_seq1	ENSGALG00000002140	Adaptor-related protein complex 2, beta 1 subunit	membrane traffic protein	0.06	0.198166	0.395103	P	N	0.000114079	0.114079	0.001	0.998935	2811	T	19
Coja3360_c0_seq1	ENSGALG00000011329	Myeloid/lymphoid or mixed-lineage leukemia (trithorax homolog, Drosophila); translocated to, 4	non-motor actin binding protein	0.06	0.189861	0.60028	P	N	0.0144596	0.129478	0.111676	0.764161	4320		3
Coja6325_c0_seq1	ENSGALG00000007904	Uncharacterized protein	acetyltransferase; acyltransferase	0.06	0.188894	-0.386567	P	N	0.0122634	0.116614	0.105163	0.870458	1647		24
Coja3877_c0_seq1	ENSGALG00000019201	Stress 7 protein chaperone, microsome-associated, 6kDa	Hsp70 family chaperone	0.06	0.166198	2.13778	P + GE	Y	0.0131215	0.138562	0.0946975	0.997886	1416		1
Coja285369_c0_seq1	ENSGALG00000015140	Uncharacterized protein	cell junction protein; cadherin	0.06	0.162664	0.368575	P	N	0.034573	0.147826	0.233877	0.543453	1491	FG	2
Coja132859_c0_seq1	ENSGALG00000014846	3-oxoacid CoA transferase 1	transferase	0.06	0.154649	-0.592822	P	N	0.00881744	0.133522	0.0660374	1	1524	FG	Z
Coja17115_c0_seq1	ENSGALG00000012003	Uncharacterized protein	transcription factor; metalloprotease; nucleic acid binding; metalloprotease	0.06	0.138566	-0.316325	P	N	0.0237845	0.102077	0.233005	0.990138	1518		1
Coja12799_c0_seq1	ENSGALG00000004106	7-dehydrocholesterol reductase	receptor; reductase	0.06	0.133968	0.411494	P	N	0.0210907	0.196613	0.10727	0.995798	1422	L	5
Coja10429_c0_seq1	Not ortholog			0.06	0.105975	0.473157	P	Y				0.699074			15
Coja17273_c0_seq1	ENSGALG00000014716	Interleukin 6 signal transducer (gp13, oncostatin M receptor)	cytokine; type I cytokine receptor; defense/immunity protein	0.06	0.0972658	0.262521	P	Y	0.0337263	0.12988	0.259673	0.998876	2667		Z
Coja14032_c0_seq1	ENSGALG00000004384	Solute carrier family 19 (folate transporter), member 1	transporter	0.06	0.0925402	-0.0442742	P	N	0.0381531	0.2555	0.149327	1.00611	1470	L	7
Coja10882_c0_seq1	ENSGALG00000007334	Uncharacterized protein	transaminase	0.06	0.025776	0.0142408	P	N	0.00523077	0.131108	0.0398965	0.998004	1500	L	14
Coja200136_c0_seq1	Not ortholog			0.06	0.00693047	-0.0317158	P	N							5
Coja16718_c0_seq1	ENSGALG00000012108	Glutamyl aminopeptidase (aminopeptidase A)	metalloprotease; metalloprotease	0.06	0.00586041	0.423884	P	N	0.0368483	0.110464	0.333578	0.998942	2820	L	4
Coja13948_c0_seq1	ENSGALG00000010469	Uncharacterized protein	oxygenase	0.06	0.00300856	-0.802949	P	N	0.0339516	0.110833	0.306331	0.992126	1512	L	8
Coja16601_c0_seq1	ENSGALG00000006665	Polypeptide N-acetylgalactosaminyltransferase 6		0.05	0.706541	2.02181	P + GE	N	0.00554755	0.299532	0.0185207	0.891304	1353	FG	unknown
Coja10082_c0_seq1	ENSGALG00000008094	6 kDa heat shock protein, mitochondrial	chaperonin	0.05	0.66463	-0.0263572	P	N	0.00246362	0.187216	0.0131593	0.940767	1719	L	7
Coja12702_c0_seq1	ENSGALG00000009961	ATP-binding cassette, sub-family E, member 1	ATP-binding cassette (ABC) transporter; hydrolase; enzyme modulator	0.05	0.634436	0.941394	P + GE	N	0.000125411	0.125411	0.001	0.98036	1797		4
Coja5181_c0_seq1	ENSGALG00000007307	Ubiquitin specific protease 7	cysteine protease; mRNA splicing factor; ubiquitin-protein ligase; cysteine protease	0.05	0.551182	0.341321	P	N	0.000461798	0.0903729	0.00510991	0.992572	3228		14
Coja45418_c0_seq1	ENSGALG00000007494	Uncharacterized protein	aminoacyl-tRNA synthetase	0.05	0.468427	1.04096	P + GE	N	0.0148801	0.143572	0.103642	0.999151	3531		13
Coja11081_c0_seq1	ENSGALG00000005202	Damage-specific DNA binding protein 1, 127kDa	damaged DNA-binding protein; mRNA polyadenylation factor	0.05	0.395367	0.00369588	P	N	0.00235341	0.179668	0.0130986	1	3360		5
Coja18657_c0_seq1	ENSGALG00000016285	Uncharacterized protein	carbohydrate kinase; carbohydrate kinase	0.05	0.285768	1.28391	P + GE	N	0.0222065	0.123018	0.180514	0.996383	1653	T	1
Coja14990_c0_seq1	Not ortholog			0.05	0.252075	-0.176636	P	N				0.13087		FG	1
Coja15727_c0_seq1	ENSGALG00000016224	Monoamine oxidase A	DNA methyltransferase; oxidase; DNA binding protein	0.05	0.186689	-0.225732	P	N	0.0216589	0.0830726	0.260722	0.992337	1563	L	1
Coja139245_c0_seq1	ENSGALG00000013875	Family with sequence similarity 83, member H		0.05	0.16684	0.360797	P	N	0.014614	0.256388	0.0569996	0.998927	2793	FG	2
Coja14688_c1_seq1	Not ortholog			0.05	0.149212	-0.332402	P	N				0.46621		U	27
Coja9012_c0_seq1	Not ortholog			0.05	0.148851	0.341952	P	N				0.465217			4
Coja14376_c0_seq1	ENSGALG00000002444	Myosin XVB pseudogene	actin binding motor protein	0.05	0.126133	0.435355	P	N	0.0417879	0.118415	0.352894	1.00579	1551	FG	18
Coja14619_c0_seq1	ENSGALG00000000374	Arginyl aminopeptidase (aminopeptidase B)	metalloprotease; metalloprotease	0.05	0.10741	-0.645939	P	N	0.0248213	0.305219	0.0813229	0.978369	1785	L	26
Coja16018_c0_seq1	ENSGALG00000009082	AarF domain containing kinase 3	hydrolase; chaperone	0.05	0.103945	-2.30985	P	N	0.00678486	0.121136	0.0560104	0.993865	1944		3
Coja163868_c0_seq1	ENSGALG00000006439	Rac/Cdc42 guanine nucleotide exchange factor (GEF) 6	signaling molecule; guanyl-nucleotide exchange factor	0.05	0.0819211	-0.85485	P	N	0.00455028	0.139429	0.0326351	0.79845	1854		4
Coja6924_c0_seq1	ENSGALG00000006140	Golgi-associated, gamma adaptin ear containing, ARF binding protein 2	transporter; membrane traffic protein; kinase activator; cytoskeletal protein	0.05	0.026999	-1.52613	P	N	0.0771853	0.183687	0.4202	0.566164	1770		14
Coja10390_c0_seq1	ENSGALG00000012126	Uncharacterized protein	serine protease; oxidoreductase; serine protease; complement component; annexin; calmodulin	0.05	0.0134029	-0.96997	P	Y	0.0278481	0.0955118	0.291568	0.998162	1623	L	4
Coja14351_c0_seq1	Not ortholog			0.05	0.00786964	-0.974975	P	Y				0.949734		L	1
Coja16875_c0_seq1	ENSGALG00000004295	Carboxypeptidase D	metalloprotease; metalloprotease	0.04	1.37067	1.84246	P + GE	Y	0.0172958	0.151159	0.114421	0.976488	4059	FG	19
Coja10204_c0_seq1	ENSGALG00000016142	Mx protein	hydrolase; small GTPase; microtubule family cytoskeletal protein	0.04	0.91649	1.20277	P	N	0.147088	0.117797	1.24866	0.932011	1950	L	1
Coja17430_c1_seq1	ENSGALG00000004269	Uncharacterized protein	translation initiation factor	0.04	0.74278	0.171807	P	N	0.0564133	0.178991	0.315174	0.843546	2271	U	14
Coja10434_c0_seq1	ENSGALG00000013167	Succinate dehydrogenase complex, subunit A, flavoprotein (Fp)	dehydrogenase; oxidase	0.04	0.585643	-0.560432	P	N	0.00785679	0.145029	0.0541737	0.998447	1929		2
Coja9384_c0_seq1	ENSGALG00000009275	Transmembrane protein 63A		0.04	0.583341	1.42372	P + GE	N	0.03613	0.108439	0.333182	1.00126	2388	FG	3
Coja4724_c0_seq1	ENSGALG00000005108	Uncharacterized protein	ubiquitin-protein ligase	0.04	0.571046	0.203908	P	N	5.08e-05	0.0508421	0.001	0.998661	2238	T	9
Coja14783_c0_seq1	ENSGALG00000000357	Uncharacterized protein		0.04	0.3454	2.81777	P + GE	Y				0.956522		FG	22
Coja5452_c0_seq1	ENSGALG00000016036	Dopey family member 2		0.04	0.336839	1.86407	P + GE	N	0.00985083	0.0928454	0.106099	0.555909	3660	FG	1
Coja15494_c0_seq1	ENSGALG00000002159	Acyl-Coenzyme A oxidase 1, palmitoyl	transferase; dehydrogenase; oxidase	0.04	0.253485	0.48497	P	N	0.00384825	0.150241	0.0256138	0.998492	1986	L	18
Coja9711_c0_seq1	ENSGALG00000001782	Phospholipase A2-activating protein	enzyme modulator	0.04	0.25202	0.515335	P + GE	N	0.0124381	0.135709	0.0916523	0.914392	2211		Z
Coja16265_c0_seq1	ENSGALG00000012543	Uncharacterized protein		0.04	0.228863	0.634915	P	N	0.014764	0.165724	0.0890874	0.998624	2169	T	7
Coja14546_c0_seq1	ENSGALG00000001055	Uncharacterized protein	hydrolase	0.04	0.219558	0.62115	P + GE	N	0.00923977	0.111973	0.0825177	0.991946	2220		27
Coja16548_c0_seq1	ENSGALG00000002899	Acetoacetyl-CoA synthetase	dehydrogenase; ligase	0.04	0.177791	0.931287	P + GE	N	0.00426265	0.140241	0.0303952	0.998507	2001	L	15
Coja14863_c0_seq1	ENSGALG00000006775	Transglutaminase 2 (C polypeptide, protein-glutamine-gamma-glutamyltransferase)	acyltransferase	0.04	0.157361	-0.444051	P	N	0.0394045	0.296028	0.133111	0.990977	1992		20
Coja3118_c0_seq1	Not ortholog			0.04	0.149206	-0.0920164	P	N				0.443562			9
Coja12455_c0_seq1	ENSGALG00000010555	Oxysterol-binding protein	transfer/carrier protein	0.04	0.137688	-0.558166	P	N	0.0127333	0.139854	0.0910469	1	1851		8
Coja11734_c0_seq1	ENSGALG00000010178	Hypothetical protein LOC42735		0.04	0.137289	-0.361143	P	N	0.0201796	0.16331	0.123566	0.998435	1908		Z
Coja14997_c0_seq1	ENSGALG00000003883	Myotubularin related protein 1	phosphatase; phosphatase	0.04	0.129997	0.479236	P	N	0.012253	0.144963	0.0845251	1.00135	2214		10
Coja16065_c0_seq1	ENSGALG00000001684	SEC14-like 1 (S. cerevisiae)	transporter; transfer/carrier protein	0.04	0.12368	0.65124	P + GE	N	0.00229324	0.107165	0.021399	0.967742	2043	T	18
Coja15471_c0_seq1	ENSGALG00000009445	Inositol polyphosphate-5-phosphatase F	phosphatase; phosphatase	0.04	0.0975779	0.708399	P + GE	N	0.00897002	0.102755	0.0872948	0.638986	2190		6
Coja8178_c0_seq1	ENSGALG00000012006	Reticulon 1	membrane traffic protein	0.04	0.0487605	-0.244149	P	N	0.0190536	0.0946124	0.201386	0.923784	2109	T	5
Coja21502_c0_seq1	ENSGALG00000013123	1-phosphatidylinositol-4,5-bisphosphate phosphodiesterase zeta-1	signaling molecule; phospholipase; guanyl-nucleotide exchange factor; calcium-binding protein	0.04	0.00948623	0.343509	P	N	0.0597147	0.125548	0.475632	0.998433	1911	T	1
Coja6460_c0_seq1	ENSGALG00000011473	Ribosomal protein S6 kinase, 9kDa, polypeptide 2	non-receptor serine/threonine protein kinase; transfer/carrier protein; non-receptor serine/threonine protein kinase; annexin; calmodulin	0.04	0.00172464		P	N	0.000831902	0.12309	0.00675846	0.919605	1932	T	3
Coja10632_c0_seq1	ENSGALG00000009328	Eukaryotic translation initiation factor 3, subunit A	translation initiation factor	0.03	0.650833	0.547156	P	N	0.00209683	0.113028	0.0185515	0.570278	3111		6
Coja17497_c1_seq1	ENSGALG00000006911	Transmembrane channel-like 5	ion channel	0.03	0.603148	1.75139	P + GE	N	0.0644364	0.137894	0.467289	0.988942	1899	M	14
Coja5190_c0_seq1	ENSGALG00000006417	SEC24 family, member A (S. cerevisiae)	vesicle coat protein	0.03	0.545956	0.964617	P + GE	N	0.00933921	0.115028	0.0811906	0.999092	3297		13
Coja14534_c0_seq1	ENSGALG00000008057	Lethal giant larvae homolog 2 (Drosophila)	membrane trafficking regulatory protein	0.03	0.545152	0.667319	P + GE	N	0.0179204	0.0803093	0.223143	1	3048	FG	18
Coja10203_c0_seq1	ENSGALG00000001965	Alanyl-tRNA synthetase	RNA binding protein	0.03	0.491714	0.425964	P	N	0.012273	0.178122	0.0689022	0.998909	2748		11
Coja6932_c0_seq1	ENSGALG00000002478	Matrin 3	DNA binding protein; RNA binding protein	0.03	0.474739	0.0768743	P	N	0.00643991	0.0907849	0.0709359	0.998893	2706		13
Coja9203_c0_seq1	Not ortholog			0.03	0.459977	-0.281338	P	N				0.838162			3
Coja15775_c0_seq1	ENSGALG00000021305	Uncharacterized protein		0.03	0.414465	-0.391788	P	Y	0.0124169	0.127954	0.0970417	1	225		12
Coja21753_c0_seq1	ENSGALG00000007273	Uncharacterized protein	Hsp70 family chaperone	0.03	0.371537	-0.456716	P	N	0.0122344	0.169358	0.0722398	0.998811	2520	T	13
Coja17477_c0_seq1	ENSGALG00000009252	Phospholipase D1, phosphatidylcholine-specific	phospholipase	0.03	0.300085	1.56968	P + GE	N	0.118823	0.447645	0.26544	0.873122	1785	FG	9
Coja25869_c0_seq1	ENSGALG00000010084	Eukaryotic translation initiation factor 4 gamma, 3	translation initiation factor	0.03	0.297503	0.108948	P	N	0.0115332	0.116679	0.0988458	0.661118	3309	T	21
Coja5067_c0_seq1	ENSGALG00000014869	Nicotinamide nucleotide transhydrogenase	dehydrogenase	0.03	0.245458	0.23613	P	N	0.0273853	0.16869	0.162341	0.999085	3258		Z
Coja17406_c0_seq1	ENSGALG00000002445	KIAA319-like	serine protease inhibitor	0.03	0.24499	0.782836	P + GE	N	0.0527954	0.169137	0.312146	0.833492	3150	T	23
Coja17361_c0_seq1	ENSGALG00000006730	Uncharacterized protein		0.03	0.241464	1.32484	P + GE	N				0.929276			14
Coja5970_c0_seq1	ENSGALG00000008786	Neurobeachin-like 1	enzyme modulator	0.03	0.20732	-0.703443	P	N				0.899716			7
Coja15972_c0_seq1	ENSGALG00000008457	Ras and Rab interactor 2	membrane trafficking regulatory protein; guanyl-nucleotide exchange factor	0.03	0.196198	0.0258454	P	N	0.0139965	0.112835	0.124044	0.989399	2544		3
Coja9576_c0_seq1	ENSGALG00000010061	LPS-responsive vesicle trafficking, beach and anchor containing	enzyme modulator	0.03	0.167715	1.14471	P + GE	N	0.0291415	0.135607	0.214896	0.91617	7809	FG	4
Coja11292_c0_seq1	ENSGALG00000015014	Transportin 1	transporter; transfer/carrier protein	0.03	0.165249	0.854621	P + GE	N	8.66e-05	0.0865846	0.001	0.998878	2670		Z
Coja5667_c0_seq1	ENSGALG00000021316	Solute carrier family 12 (potassium/chloride transporters), member 4	cation transporter	0.03	0.13269	0.0816202	P	N	0.00129855	0.0963142	0.0134825	0.999087	3282		11
Coja15032_c0_seq1	ENSGALG00000006865	Uncharacterized protein	metalloprotease; metalloprotease	0.03	0.116612	0.592275	P	N	0.154169	0.368896	0.41792	1.02977	2715		6
Coja12931_c0_seq1	Not ortholog			0.03	0.0915524	0.665689	P + GE	N				0.663768		L	1
Coja17219_c0_seq1	ENSGALG00000008953	Aminoadipate-semialdehyde synthase	dehydrogenase; reductase	0.03	0.0769975	-0.0839277	P	N	0.0137875	0.081048	0.170115	0.998926	2784	L	1
Coja11270_c0_seq1	ENSGALG00000007575	Protein phosphatase 4, regulatory subunit 1-like	protein phosphatase; protein phosphatase	0.03	0.0589055	0.305193	P	N	0.0188815	0.130777	0.14438	0.979145	2823		20
Coja34242_c0_seq1	ENSGALG00000006401	Oxysterol-binding protein	transfer/carrier protein	0.03	0.0546357	-1.07331	P	N	0.0516623	0.132442	0.390075	1.02625	2397	T	5
Coja8101_c0_seq1	ENSGALG00000016098	Exocyst complex component 6B	membrane traffic protein	0.03	0.0400684	-0.105986	P	N	0.0191217	0.146459	0.130561	0.99871	2322	T	4
Coja15422_c0_seq1	ENSGALG00000014835	Complement component 7	apolipoprotein; receptor; metalloprotease; serine protease; metalloprotease; serine protease; complement component; cell adhesion molecule	0.03	0.0240405	-1.65146	P	Y	0.0363268	0.125026	0.290554	0.9988	2496	L	Z
Coja15596_c0_seq1	Not ortholog			0.03	0.0203077	-0.30361	P	N				0.954545		T	24
Coja5860_c0_seq1	ENSGALG00000008038	Splicing factor 3b, subunit 1, 155kDa	mRNA splicing factor	0.02	0.695494	-0.081724	P	N	0.000134863	0.134863	0.001	0.999232	3903	U	7
Coja15873_c0_seq1	ENSGALG00000015109	Tight junction protein 2 (zona occludens 2)	tight junction	0.02	0.37268	0.784567	P + GE	N	0.015214	0.134642	0.112996	0.999141	3489		Z
Coja16096_c0_seq1	ENSGALG00000013439	ATPase type 13A1		0.02	0.269946	0.823138	P + GE	N	0.0102686	0.321636	0.0319261	0.984912	3552		unknown
Coja17067_c0_seq1	ENSGALG00000011621	Insulin-like growth factor 2 receptor	receptor	0.02	0.22511	1.51427	P + GE	Y	0.0283058	0.146113	0.193726	0.999191	7410		3
Coja15984_c0_seq1	ENSGALG00000008318	STE2-like kinase	protein kinase; protein kinase	0.02	0.203918	0.37508	P	N	0.018549	0.143339	0.129407	1.01483	3630	FG	6
Coja12430_c0_seq1	ENSGALG00000011995	Cytoplasmic linker associated protein 2	structural protein	0.02	0.174429	0.386712	P	N	0.00746235	0.0786308	0.0949036	1.02381	4344		2
Coja17015_c0_seq1	Not ortholog			0.02	0.173786	0.0158318	P	N				0.357923		U	1
Coja15053_c0_seq1	ENSGALG00000003970	Tight junction protein 1 (zona occludens 1)	tight junction	0.02	0.149434	0.204942	P	N	0.00745512	0.104876	0.0710852	0.99233	5061		10
Coja17308_c0_seq1	ENSGALG00000014388	G patch domain containing 8		0.02	0.0933903	-0.426117	P	N	0.0374907	0.352608	0.106324	0.951456	1854	U	27
Coja151648_c0_seq1	Not ortholog			0.02	0.0842449	1.04569	P + GE	N				0.468935			1
Coja16748_c0_seq1	ENSGALG00000006829	Uncharacterized protein	nucleotide kinase; non-receptor serine/threonine protein kinase; nucleic acid binding; nucleotide kinase; non-receptor serine/threonine protein kinase	0.02	0.0825561	0.201732	P	N				0.999727			14
Coja12498_c0_seq1	ENSGALG00000016451	Rho-associated, coiled-coil containing protein kinase 2	non-receptor serine/threonine protein kinase; non-receptor serine/threonine protein kinase	0.02	0.0768249	-0.967778	P	N	0.00176692	0.0809945	0.0218153	0.864236	3324		3
Coja17225_c0_seq1	ENSGALG00000001565	Complement component 5	cytokine; serine protease inhibitor; complement component	0.02	0.00110192		P	Y	0.0381614	0.152192	0.250744	0.99228	5031	L	17
Coja10109_c0_seq1	ENSGALG00000002929	Thyroid hormone receptor interactor 12	ubiquitin-protein ligase	0.01	0.34075	0.65169	P + GE	N	0.00152555	0.0695184	0.0219446	1.01277	6003	T	9
Coja14876_c0_seq1	ENSGALG00000016236	Ubiquitin carboxyl-terminal hydrolase	cysteine protease; mRNA splicing factor; ubiquitin-protein ligase; cysteine protease	0.01	0.28756	0.508491	P	N	0.000398686	0.101444	0.00393013	0.999608	7656	T	1
Coja17479_c0_seq1	ENSGALG00000001546	Zinc finger, ZZ-type with EF-hand domain 1	zinc finger transcription factor	0.01	0.248468	1.46306	P + GE	N	0.0233682	0.112598	0.207537	1.01072	8622		19
Coja17146_c0_seq1	ENSGALG00000003910	PREDICTED: LOW QUALITY PROTEIN: E3 ubiquitin-protein ligase UBR4		0.01	0.15192	-0.233917	P	N				0.870819			21
Coja11544_c0_seq1	ENSGALG00000005660	Neurofibromin 1	signaling molecule; G-protein modulator	0.01	0.0787762	0.354492	P	N	0.00154565	0.111526	0.0138591	0.790409	6669		19
Coja127586_c0_seq1	ENSGALG00000002944	Carbamoyl-phosphate synthetase 1, mitochondrial	transferase; ligase	0.01	0.0607004	0.0123951	P	N				0.829993			7
Coja17206_c0_seq1	ENSGALG00000003170	Dynein, axonemal, heavy chain 1	hydrolase; microtubule binding motor protein	0.01	0.00113995	-0.663006	P	N	0.0510564	0.138112	0.369675	1.00545	12048	T	15
aOrtholog assigned by reciprocal best BLASTp between quail and chicken protein; annotations are based on chicken ortholog
bEntries in italics are based on Ensembl v. 69 annotations that were retired or changed in Ensembl v. 71.
cProtein descriptions are based on Ensembl v. 69 gene IDs or Wiki gene IDs
dProtein classes based on PANTHER ontology terms
ePercent of protein covered by peptides identified proteomically
eProtein abundance estimated by the exponentially modified protein abundance index (Ishihama, 2005)
fGene expression level estimated as reads per kilobased per million mapped reads
hLog fold changes reported from averages of SD vs SD+ T and SD vs LD treatments; Values in bold are signficantly up- or down- regulated
iP = proteomics, GE = gene expression(i.e., RNA-Seq) analyses
jPresence of a signal peptide assigned in SignalP 4.1
kPairwise estimates based on quail:chicken orthologs
lPredicted amino acid length of a quail protein divided by the length of the chicken ortholog
mEnriched: significantly enriched in one tissue by at least log 2 fold change; FG = foam gland, L= liver, T = testis, U = ubiquitous

## Sheet: Table S5
Table S5: Enrichmenta of clustered Gene Ontology (GO) biological processes and molecular functions in genes encoding foam proteins (N = 1006)
	GO Term.	Description.	Enrichmenta Score	# genesb	%c	P-valued	Benjaminie	Term classf
Annotation cluster 1: monosaccharide metabolic process			7.31
	GO:0005996	monosaccharide metabolic process		26	3.36352	1.65767e-08	7.67498e-06	BP
	GO:0019318	hexose metabolic process		24	3.10479	4.19453e-08	1.55364e-05	BP
	GO:0006006	glucose metabolic process		20	2.58732	1.62378e-07	5.01193e-05	BP
Annotation cluster 2: glycolysis and carbohydrate catabolic process			6.37
	GO:0016052	carbohydrate catabolic process		20	2.58732	4.00211e-09	2.47063e-06	BP
	GO:0006006	glucose metabolic process		20	2.58732	1.62378e-07	5.01193e-05	BP
	GO:0044275	cellular carbohydrate catabolic process		16	2.06986	8.05141e-07	0.000212995	BP
	GO:0046164	alcohol catabolic process		16	2.06986	8.05141e-07	0.000212995	BP
	GO:0006096	glycolysis		13	1.68176	1.06406e-06	0.0002463	BP
	GO:0019320	hexose catabolic process		15	1.94049	1.14588e-06	0.000212194	BP
	GO:0006007	glucose catabolic process		15	1.94049	1.14588e-06	0.000212194	BP
	GO:0046365	monosaccharide catabolic process		15	1.94049	1.96991e-06	0.000331606	BP
Annotation cluster 3: GTP binding			5
	GO:0032561	guanyl ribonucleotide binding		35	4.52781	9.96034e-06	0.000975642	MF
	GO:0019001	guanyl nucleotide binding		35	4.52781	9.96034e-06	0.000975642	MF
	GO:0005525	GTP binding		35	4.52781	9.96034e-06	0.000975642	MF
Annotation cluster 4: regulation of cytoskeleton organization			3.01
	GO:0051493	regulation of cytoskeleton organization		13	1.68176	7.40613e-05	0.833455	BP
	GO:0032956	regulation of actin cytoskeleton organization		10	1.29366	0.000103352	0.0135797	BP
	GO:0030832	regulation of actin filament length		9	1.16429	0.000256419	0.0275515	BP
	GO:0008064	regulation of actin polymerization or depolymerization		9	1.16429	0.000256419	0.0275515	BP
	GO:0032970	regulation of actin filament-based process		10	1.29366	0.000284435	0.0288452	BP
	GO:0030833	regulation of actin filament polymerization		8	1.03493	0.000639549	0.0524311	BP
	GO:0032271	regulation of protein polymerization		8	1.03493	0.00260263	0.158332	BP
	GO:0044087	regulation of cellular component biogenesis		10	1.29366	0.00474087	0.240451	BP
	GO:0043254	regulation of protein complex assembly		8	1.03493	0.0100412	0.413748	BP
	GO:0032535	regulation of cellular component size		11	1.42303	0.0627892	0.8	BP
Annotation cluster 5: actin cytoskeleton organization			2.67
	GO:0030036	actin cytoskeleton organization		13	1.68176	0.000318565	0.0305794	BP
	GO:0030029	actin filament-based process		13	1.68176	0.000594572	0.0510993	BP
	GO:0007010	cytoskeleton organization		15	1.94049	0.0522381	0.803857	BP
Annotation cluster 6: regulation of actin filament			2.06
	GO:0030834	regulation of actin filament depolymerization		6	0.776197	0.00111974	0.0796459	BP
	GO:0030835	negative regulation of actin filament depolymerization		5	0.646831	0.0027595	0.156832	BP
	GO:0030837	negative regulation of actin filament polymerization		5	0.646831	0.0027595	0.156832	BP
	GO:0051693	actin filament capping		5	0.646831	0.0027595	0.156832	BP
	GO:0043244	regulation of protein complex disassembly		6	0.776197	0.010392	0.41574	BP
	GO:0032272	negative regulation of protein polymerization		5	0.646831	0.0105127	0.4108	BP
	GO:0031333	negative regulation of protein complex assembly		5	0.646831	0.0171098	0.516353	BP
	GO:0043242	negative regulation of protein complex disassembly		5	0.646831	0.0171098	0.516353	BP
	GO:0051494	negative regulation of cytoskeleton organization		5	0.646831	0.0366918	0.735885	BP
	GO:0010639	negative regulation of organelle organization		5	0.646831	0.0827936	0.891715	BP
Annotation cluster 7: peptidase inhibitor activity			2.01
	GO:0004857	enzyme inhibitor activity		14	1.81113	0.00697336	0.226762	MF
	GO:0004866	endopeptidase inhibitor activity		11	1.42303	0.0103419	0.275099	MF
	GO:0030414	peptidase inhibitor activity		11	1.42303	0.01249	0.296664	MF
Annotation cluster 8: nucleotide binding			1.76
	GO:0017076	purine nucleotide binding		112	14.489	0.0105323	0.484269	MF
	GO:0032555	purine ribonucleotide binding		106	13.7128	0.0142938	0.760671	MF
	GO:0032553	ribonucleotide binding		106	13.7128	0.0142938	0.760671	MF
	GO:0000166	nucleotide binding		126	16.3001	0.0421462	0.760671	MF
Annotation cluster 9: protein localization			1.47
	GO:0045184	establishment of protein localization		32	4.13972	0.0273558	0.649483	BP
	GO:0015031	protein transport		32	4.13972	0.0273558	0.649483	BP
	GO:0008104	protein localization		34	4.39845	0.0520458	0.807911	BP
Annotation cluster 10: protein amino acid N-linked glycosylation			1.53
	GO:0006487	protein amino acid N-linked glycosylation		4	0.517464	0.0152568	0.484269	BP
	GO:0018196	peptidyl-asparagine modification		3	0.388098	0.0415761	0.760671	BP
	GO:0018279	protein amino acid N-linked glycosylation via asparagine		3	0.388098	0.0415761	0.760671	BP
	GO:0004576	oligosaccharyl transferase activity		3	0.388098	0.0706014	0.718109	MF
Annotation cluster 11: intramolecular oxidoreductase activity			1.42
	GO:0016862	intramolecular oxidoreductase activity, interconverting keto- and enol-groups		3	0.388098	0.038261	0.55924	MF
	GO:0016864	intramolecular oxidoreductase activity, transposing S-S bonds		3	0.388098	0.038261	0.55924	MF
	GO:0003756	protein disulfide isomerase activity		3	0.388098	0.038261	0.55924	MF
aTerm clustering and enrichment analysis performed in DAVID functional annotation tool v. 6.7
bBased on the number of G. gallus orthologous genes with a particular GO term; enrichment scores > 1.3 correspond to a P- value < 0.05
cPercent of G. gallus orthologs of genes encoding foam proteins ('P + GE' and 'P') that have a particular GO term
dFrom a modified Fisher's exact test (EASE score) testing for overrepresentation of a GO term in the foam gene list versus the transcriptome
eGlobal correction for P- values using the Benjamini multiple testing correction as implemented in DAVID
fBP = biological process, MF = molecular function

## Sheet: Sheet1
BioSample Accession	Sample Name	Male_ID	Species	Tissue	Treatment
SAMN07462512	JQ_101_Liv	101	Coturnix japonica	Liver	SD
SAMN07462513	JQ_101_PG	101	Coturnix japonica	FoamGland	SD
SAMN07462514	JQ_101_Test	101	Coturnix japonica	Testis	SD
SAMN07462515	JQ_107_Liv	107	Coturnix japonica	Liver	CONTROL
SAMN07462516	JQ_107_PG	107	Coturnix japonica	FoamGland	CONTROL
SAMN07462517	JQ_107_Test	107	Coturnix japonica	Testis	CONTROL
SAMN07462518	JQ_108_PG	108	Coturnix japonica	FoamGland	SD + T
SAMN07462519	JQ_111_PG	111	Coturnix japonica	FoamGland	SD + T
SAMN07462520	JQ_112_Liv	112	Coturnix japonica	Liver	CONTROL
SAMN07462521	JQ_112_PG	112	Coturnix japonica	FoamGland	CONTROL
SAMN07462522	JQ_112_Test	112	Coturnix japonica	Testis	CONTROL
SAMN07462523	JQ_113_Liv	113	Coturnix japonica	Liver	SD
SAMN07462524	JQ_113_PG	113	Coturnix japonica	FoamGland	SD
SAMN07462525	JQ_113_Test	113	Coturnix japonica	Testis	SD
SAMN07462526	JQ_114_PG	114	Coturnix japonica	FoamGland	SD + T
SAMN07462527	JQ_115_PG	115	Coturnix japonica	FoamGland	SD + T
SAMN07462528	JQ_118_Liv	118	Coturnix japonica	Liver	SD
SAMN07462529	JQ_118_PG	118	Coturnix japonica	FoamGland	SD
SAMN07462530	JQ_118_Test	118	Coturnix japonica	Testis	SD
SAMN07462531	JQ_122_Liv	122	Coturnix japonica	Liver	SD
SAMN07462532	JQ_122_PG	122	Coturnix japonica	FoamGland	SD
SAMN07462533	JQ_122_Test	122	Coturnix japonica	Testis	SD
SAMN07462534	JQ_179_Liv	179	Coturnix japonica	Liver	CONTROL
SAMN07462535	JQ_179_PG	179	Coturnix japonica	FoamGland	CONTROL
SAMN07462536	JQ_179_Test	179	Coturnix japonica	Testis	CONTROL
SAMN07462537	JQ_186_Liv	186	Coturnix japonica	Liver	SD
SAMN07462538	JQ_186_PG	186	Coturnix japonica	FoamGland	SD
SAMN07462539	JQ_186_Test	186	Coturnix japonica	Testis	SD
SAMN07462540	JQ_190_PG	190	Coturnix japonica	FoamGland	SD + T
SAMN07462541	JQ_191_Liv	191	Coturnix japonica	Liver	CONTROL
SAMN07462542	JQ_191_PG	191	Coturnix japonica	FoamGland	CONTROL
SAMN07462543	JQ_191_Test	191	Coturnix japonica	Testis	CONTROL
SAMN07462544	JQ_255_Liv	255	Coturnix japonica	Liver	CONTROL
SAMN07462545	JQ_255_PG	255	Coturnix japonica	FoamGland	CONTROL
SAMN07462546	JQ_255_Test	255	Coturnix japonica	Testis	CONTROL
SAMN07462547	JQ_257_Liv	257	Coturnix japonica	Liver	SD
SAMN07462548	JQ_257_PG	257	Coturnix japonica	FoamGland	SD
SAMN07462549	JQ_257_Test	257	Coturnix japonica	Testis	SD
SAMN07462550	JQ_115-2_PG	115-2	Coturnix japonica	FoamGland	SD + T
SAMN07462551	JQ_122-2_Liv	122-2	Coturnix japonica	Liver	CONTROL
SAMN07462552	JQ_122-2_PG	122-2	Coturnix japonica	FoamGland	CONTROL
SAMN07462553	JQ_122-2_Test	122-2	Coturnix japonica	Testis	CONTROL
